# Supplementary material for: Integration of Serum Protein Biomarker and Tumor Associated Autoantibody Expression Data Increases the Ability of a Blood-Based Proteomic Assay to Identify Breast Cancer
Source: PLoS One. 2016 Aug 10;11(8):e0157692. doi: 10.1371/journal.pone.0157692 (PMC4980010; doi:10.1371/journal.pone.0157692)
Supplement: S2 Table — (XLSX) [file pone.0157692.s003.xlsx]

## Sheet: Sheet1
Sample	Age at Collection	Biopsy	Menopause Status	Family History	BIRADS	Clinical_Dx	bc		bFGF	CA125	CEA	ErbB2	FasL	IFNg	IL-10	IL-12	IL-1b	IL-2	IL-6	IL-8	OPN	PIGF	FLT-1	TIE-2	TNFa	VEGF	VEGF-C	VEGF-D	HGF	CA15.3		GST-1	GST-2	GST-3	GST-4	GST-5	PDCD6IP	FRS3	MYOZ2	RAC3	ATP6AP1	HOXD1	SELL	TFCP2	GPR157	TRIM32	SLC33A1	ZMYM6	DBT
10000943	44.3699	BxN	Pre	Y	2	No evidence of disease	-1				2655.78	5305.24	12.6988	4.18649					0.531442	10.1065	10.88				1.24746	290.446	321.964	1175.03		610.06		1933	1516	1882	1461	3683	1.17693	0.847387	1.179	1.015	0.882049	1.13864	0.771108	1.15699	0.863456	1.48351	0.937995	1.22296	1.57333
10000947	45.7397	BxN	Pre	Y	2	No evidence of disease	-1		6.17276	16.264	2371.26	4481.06	9.50953	5.22356	0.099936	0.195	0.06	0.17	0.09	5.58574	40.8011	29.9949	88.4573	3236.87	1.50286	404.666	287.176	967.075	386.064	452.546		9879	9538	5413	7325	8921	1.18048	1.06306	1.63832	0.983399	1.04201	1.52738	1.01279	1.74219	1.02726	1.38048	1.27396	1.37398	2.16442
10000950	39.3014	BxN	Pre	Y	2	No evidence of disease	-1		1.61937	26.0643	3323.45	5532.39	5.71684	2.43535	0.149773	0.195	0.090745	0.0869733	0.182044	5.73352	36.9975	20.749	114.768	5148.45	2.18006	461.203	932.695	806.276	568.218	630.624		1662	1124	1360	1567	2008	1.03008	0.982551	1.05114	1.05957	1.12575	1.09567	1.03826	1.28381	1.01957	1.15836	1.04004	1.24288	1.20368
10000960	39.9096	Pre	Pre	Y	4	Invasive + in situ	1				9892.77	8843.87	3.72132	5.64499					1.39215	155.497	18.7652				16.5536	994	589.281	1168.74		1026.72		2326	1770	2071	2152	3684	1.07395	1.05331	1.1638	0.980653	1.12468	1.10404	1.15028	1.42768	1.16667	1.3435	1.07175	1.38192	1.34476
10000961	39.5808	Pre	Pre	N	5	Invasive + in situ	1				22874.7	7104.3	11.7517	8.27162					1.7223	167.131	10.8246				8.53336	488.617	744.811	725.117		727.492		6443	5322	5528	5595	8496	0.937917	0.918982	1.23126	0.845879	0.925656	1.20053	0.929538	1.49756	0.959602	1.18057	1.12852	1.17606	1.37554
10000963	35.1781	Pre	Pre	N	5	Invasive	1		2.82553	81.5278	4919.62	8580.83	10.0035	10.7593	1.29865	0.514179	1.11454	0.423743	37.644	1573.27	179.584	30.5617	143.46	2702.35	51.1455	465.803	535.335	2375.82	770.667	399.669		34890	17564	22133	20951	26914	1.10092	1.04784	0.960762	1.06767	1.12837	0.9726	0.993908	1.16557	1.13459	1.24066	0.951606	1.07686	1.18533
10000964	31.0137	Pre	Pre	Y	4	Invasive + in situ	1		17.6005	37.8586	2372.76	5225.49	5.068	2.9691	0.116471	0.195	0.06	0.17	0.240938	5.59259	25.1961	20.5835	59.7061	4540.89	1.73445	705.804	336.467	914.51	535.185	266.824		18668	14333	15662	17854	23188	1.05909	1.01125	1.03835	1.02646	1.01907	0.9955	1.1267	1.16605	1.14896	1.18942	1.02191	1.09607	1.20617
10000967	33.2959	Pre	Pre	N	5	Invasive	1		17.3517	82.8166	2176.57	6195.82	6.50634	1.673	0.086983	0.195	0.06	0.17	0.327446	9.53255	15.949	30.9372	136.584	4234.46	2.343	852.956	748.538	990.927	633.306	631.099		839	1475	4986	1875	1817	7.58403	0.761621	1.83433	0.920143	0.891538	1.64243	0.488814	0.858983	0.477288	0.513898	0.622373	1.38305	0.185118
10000968	42.4986	Pre	Pre	N	5	Invasive + in situ	1		10.7765	39.6793	2306.96	6146.89	7.49276	2.64786	0.437427	0.195	0.103065	0.0699456	0.46422	13.9944	45.0727	30.2687	96.5263	4759.95	2.08196	734.029	537.685	1914.83	394.3	958.548		1968	2334	1422	2362	4029	1.63415	1.38669	2.27846	0.987297	1.16667	2.10976	0.677378	1.89032	0.811911	1.7545	1.36761	1.51928	3.10759
10000969	40.674	Pre	Pre	NA	5	Invasive + in situ	1		6.18296	38.8959	2568.5	10490.4	8.93567	3.45815	0.13243	0.195	0.0367042	0.0476296	1.3329	17.6988	22.7933	41.0793	82.8592	4867.04	2.34384	1112.98	753.445	801.647	1059.76	816.946		2499	2304	2990	2641	5446	1.04322	0.891156	0.944378	1.0004	1.22809	0.885554	1.32552	1.07812	1.15061	1.04688	0.917101	1.19488	0.815385
10000971	41.4384	Pre	Pre	N	4	Benign	0		10.8209	76.7264	7487	9591.3	6.07461	15.3797	3.67688	91.7551	0.0749466	0.133832	0.955812	29.5661	18.6338	20.8106	100.562	4859.59	5.99604	2574.63	1062.38	1237.33	855.97	1742.23		1083	879	941	776	3659	0.738689	0.575254	0.692521	0.67036	0.942752	0.67036	1.28783	1.14562	1.05461	0.751991	0.986348	1.14221	0.753454
10000973	32.3123	Pre	Pre	Y	4	Benign	0		8.06318	44.5598	2701.98	6984.55	3.11438	3.0733	0.217989	0.195	0.06	0.17	0.359289	13.767	8.23736	25.9102	86.4264	4778.17	1.71256	1399.5	1206.89	2923.19	720	280.102		306	799	326	317	336	1.13072	0.882353	1.13399	0.830065	1.15686	1.16993	0.401752	0.625782	0.35169	0.440551	0.449312	0.723404	1.57055
10000975	35.1973	Pre	Pre	N	4	Benign	0		3.0045	11.3096	1949.58	5310.56	8.45332	10.4477	0.04	0.195	0.06	0.17	0.09	8.52342	24.0627	18.7683	129.52	4153.31	1.91463	194.76	797.998	1286.44	570.424	233.436		2418	2478	3221	2593	4659	1.07113	0.854839	0.8933	0.944996	1.18528	0.975186	1.18039	1.01977	0.881356	0.861178	0.841404	0.966102	0.902825
10000976	25.5068	Pre	Pre	N	4	Benign	0		3.47345	10.3869	6812.47	7937.59	12.4498	6.82883	0.264012	0.300651	0.0779915	0.210609	0.678933	6.91663	10.6224	38.819	116.475	5090.04	2.21835	916.888	940.64	1285.55	601.361	279.299		11777	11599	11426	11351	13155	1.19648	1.10937	1.4423	1.04916	1.12499	1.29023	1.16251	1.60747	1.13863	1.38633	1.28589	1.33684	1.74015
10000977	43.6274	Pre	Pre	N	2	Benign	0		2.6839	22.3341	5565.5	7881.41	15.4893	6.52831	0.178587	0.195	0.06	0.093898	0.656182	16.8587	21.6103	26.9727	86.9278	5013.83	1.34826	441.421	746.383	1641.97	621.348	573.944		380	755	553	536	638	1.25526	0.952632	1.23684	0.931579	1.22368	1.43947	0.631788	0.928477	0.556291	0.578808	0.711258	0.948344	1.07414
10001842	71.2658	Pre	Post	N	5	DCIS	1		3.37132	29.0911	14169	5700.99	5.06744	5.95449	0.211578	0.310535	0.06	0.186842	1.90497	10.9963	6.15134	29.9498	62.9893	3213.21	1.74355	346.982	543.555	1467.21	557.031	899.053		756	825	1208	1135	2494	1.05423	0.818783	1.07937	0.769841	1.04762	1.32407	1.02667	1.39394	0.844848	0.821818	0.580606	1.28485	0.84851
10001844	53.4466	Pre	Post	Y	5	Invasive + in situ	1		5.47007	22.6505	11580.2	15681.1	5.20201	33.3905	0.383601	0.195	0.392452	0.148057	3.93467	30.2315	18.4386	19.6917	81.8035	6142.89	34.0465	1277.73	734.975	774.588	1072.7	1420.08		2193	1969	1884	1346	2582	1.1824	0.888737	0.959416	0.991792	1.0155	1.00137	0.929406	0.981209	0.923819	1.24124	0.770442	1.15033	1.23885
10001846	65.2027	Pre	Post	N	4	Invasive + in situ	1		5.81147	52.5469	10138.9	9782.12	5.06751	3.70412	0.04	0.195	0.06	0.076599	0.626929	5.95566	15.8292	16.3518	93.9892	4510.43	2.09219	481.939	409.991	412.019	1178.7	1173.07		1268	1353	1736	1483	2033	1.24527	0.865142	0.949527	1.18849	1.34621	1.27603	1.64302	1.0946	0.966741	0.862528	1.09387	1.07391	0.87212
10001848	50.1753	Pre	Post	N	5	Invasive	1		1.73714	12.5132	9389.48	7190.26	15.359	8.88505	0.230778	0.16329	0.160602	0.166779	1.18794	22.0965	13.2806	14.5424	38.4058	2760.82	2.88789	194.111	409.989	956.104	485.859	647.017		3316	2670	2773	3113	5046	1.02413	0.993064	1.10072	1.04192	1.04946	1.08685	1.19288	1.43745	1.18315	1.32884	1.19513	1.22884	1.38947
10001850	61.4849	Pre	Post	N	2	Invasive + in situ	1		9.9896	49.0194	8002.1	8973.52	13.1206	3.40848	0.298764	0.101941	0.0875061	0.17	0.464829	12.0875	12.9518	23.2946	88.7882	4410.75	2.17472	423.153	347.644	1499.86	421.326	952.342		2141	1729	3063	2278	4903	0.838393	0.685194	0.718823	0.922466	1.20925	0.949089	1.26663	1.01851	0.894158	0.663389	0.899942	0.947368	0.710415
10001853	50.5836	Pre	Peri	N	4	LCIS	0		0.878892	41.8176	7270.2	10427.2	12.2847	4.06069	0.193013	0.173819	0.06	0.17	0.09	7.71149	8.63763	18.699	57.685	5048.26	2.07779	753.14	703.917	482.141	396.687	750.991		1169	903	2574	1672	1220	2.33447	0.820359	1.2592	1.00428	1.17023	1.02395	0.866002	1.11185	0.772979	0.78959	0.776301	1.28018	0.408314
10001854	60.2767	Pre	Post	Y	3	Benign	0		0.919528	44.7666	6358.24	9150.86	8.45914	14.0255	0.165738	0.195	0.06	0.0463839	0.606292	10.132	4.77992	16.3629	69	4573.56	2.34718	379.291	643.083	1506.55	775.901	896.208		3684	3434	3937	4560	5677	0.997828	0.954669	0.964441	1.06895	1.13898	1.03502	1.08765	1.08358	0.992137	1.0198	0.967967	0.99505	1.04496
10001857	54.6192	Pre	Pre	N	4	Benign	0		3.67127	24.7851	5923.33	11444	6.29206	4.76594	0.16643	0.137889	0.06	0.0676526	0.83903	7.07426	10.8576	13.1059	70.7953	3856.17	2.21405	595.958	430.143	657.369	471.998	977.038		566	798	757	721	1002	1.11837	1.0689	1.27915	1.09894	1.07774	1.37279	0.932331	1.55514	0.893484	1.01253	0.941103	1.17794	1.05548
10001859	51.189	Pre	Peri	N	2	Benign	0		29.8268	35.4714	5784.22	6239.15	13.0018	5.95433	0.4131	0.10829	0.38206	0.140555	1.7236	152.141	7.38492	24.9117	72.5329	4249.28	2.90691	1091.92	585.277	961.923	792.504	341.042		269	372	363	305	705	1.22305	0.895911	1.33457	0.947955	1.10409	1.25651	0.88172	1.47312	0.790323	1.0914	0.994624	1.48387	1.22865
10001860	47.3863	Pre	Peri	N	4	Benign	0		16.8343	15.6385	5391.85	6083.2	8.39908	4.98702	0.545336	0.196618	0.14376	0.17	0.624049	8.88123	9.41841	28.1303	126.122	5660.03	1.81401	239.859	360.115	808.513	306.977	328.4		437	601	574	624	1336	1.41876	1.02746	2.29291	0.851259	1.25629	2.10984	1.24126	2.45591	0.69218	1.10316	1.24126	1.60067	2.12369
10001861	56.3644	Pre	Post	N	4	Benign	0		5.1073	52.3103	5358.75	12006.7	11.1368	9.52393	0.203622	0.0553135	0.101448	0.17	1.6191	45.6707	10.0889	23.3449	81.6596	4317.93	2.99333	1484.17	517.38	1721.38	1044.9	496.059		14074	14247	14841	14232	16518	1.04334	1.01968	1.02238	1.11098	1.14871	0.970584	1.31312	1.24377	1.263	1.22012	1.13308	1.18383	1.12149
10001863	76.8822	Pre	Post	N	4	Invasive + in situ	1		2.8001	15.6487	5076.85	6995.27	5.70426	4.04937	0.21687	0.0934752	0.152498	0.0312478	2.10781	45.757	30.1433	26.1419	63.5812	4165.42	4.76795	1523.07	302.329	1178.42	869.126	435.419		1890	1777	1537	1500	1757	0.975132	0.986243	0.987302	1.04339	0.997884	0.951323	0.944288	1.07316	0.960608	1.09567	0.806415	1.10748	1.13012
10001864	44.7205	Pre	Pre	N	4	Benign	0		5.23278	34.7962	5048.73	7421.98	27.6542	8.13013	0.375753	0.129501	0.190738	0.21432	0.305996	21.5821	13.7354	13.5448	71.996	4044.26	3.38279	100.072	412.645	987.855	288.893	866.747		1441	1224	1713	1554	2723	1.00208	1.03817	1.12769	1.01735	1.35253	1.18945	1.29575	1.3366	1.04412	0.951797	1.0719	1.24837	1.01518
10001865	47.4904	Pre	Post	N	4	Benign	0		7.05613	23.7201	4959.77	9763.06	8.73339	5.96003	0.277654	0.0744412	0.0956408	0.251755	0.09	19.5934	6.15995	15.9131	52.5801	5237.06	2.30698	706.736	586.719	1305.12	446.237	1120.59		1262	964	917	807	1802	0.904913	0.737718	0.979398	0.842314	0.832805	1.12361	0.84751	1.2583	0.768672	1.0249	0.866183	1.33402	1.10578
10001867	52.1425	Pre	Peri	N	4	Benign	0		5.90696	55.4508	4620.93	9161.35	26.4752	7.8837	0.237344	0.0592869	0.131042	0.35512	0.661399	11.4391	5.31217	24.8693	87.1864	5036.36	1.94894	344.589	537.221	1057.77	847.06	519.444		10121	4960	7491	8003	11585	1.13121	1.09031	1.15048	1.04387	1.06709	1.04911	1.00423	1.16472	1.03347	1.22258	1.02056	1.08488	1.48738
10001869	42.663	Pre	Peri	Y	4	Benign	0		5.71783	95.258	3816.84	6530.91	18.09	5.28626	0.327755	0.178066	0.06	0.0916757	0.09	13.8099	15.5263	26.3777	140.316	4566.03	2.06048	674.787	329.132	1258	812.833	447.797		7224	5023	3655	3208	7559	1.39673	0.967885	1.87002	0.816722	0.827519	1.68618	0.800119	2.11627	0.770257	1.33785	1.33625	1.5208	2.4881
10001870	41.5644	Pre	Pre	N	0	Benign	0		9.61487	42.5106	3661.58	7558.67	7.65269	14.3991	0.663325	0.20757	0.26072	0.17	3.3384	263.752	5.87403	21.113	73.1126	3299.33	16.1537	251.057	498.216	1388.6	636.569	802.95		467	669	351	349	831	1.02784	0.807281	1.06852	0.837259	0.875803	1.10064	0.64574	0.819133	0.4858	0.568012	0.496263	1.0867	0.934473
10001871	57.5068	Pre	Post	N	4	Benign	0		1.78572	27.2621	3593.04	13079.9	12.3338	6.15798	0.565568	0.287445	0.12465	0.17	1.25094	85.1879	11.4597	32.0162	129.686	3709.17	7.79388	799.302	967.627	1807.65	1006.14	500.519		1945	2431	2603	2541	3070	0.998972	0.831877	0.987661	1.00257	1.0401	1.1455	0.886466	0.994652	0.807898	0.705882	0.765529	0.948169	0.858625
10001872	69.137	Pre	Post	N	4	Benign	0		6.28806	22.9256	3357.94	9727.89	18.044	10.3902	0.344209	0.108064	0.155965	0.100397	1.28164	14.8784	19.2577	32.6953	61.5469	6396.48	3.27493	1082.45	596.95	624.696	879.232	331.899		10880	4666	4530	6494	10195	1.09467	1.07417	0.988235	0.986581	1.11618	0.902206	0.988427	1.15345	1.05722	1.17488	0.974711	1.04951	1.23002
10001876	42.5452	BxN	Peri	N	2	No evidence of disease	-1		8.2943	27.5799	2357.94	5899.13	6.4168	19.4392	0.169106	0.289579	0.06	0.0463839	0.576727	7.7739	4.23117	31.4907	69.1471	2976.44	2.26963	874.445	569.457	1100.2	584.317	1047.59		1211	1353	1626	1998	2302	1.05533	0.922378	1.30058	0.938068	1.03633	1.29315	0.996305	1.40576	0.79527	1.07687	1.01256	1.24021	1.13161
10001892	50.4822	Pre	Pre	N	5	DCIS	1		6.99827	38.3898	1878.89	5204.22	7.79405	12.0823	0.397257	0.0394526	0.0094005	0.0412917	1.11439	11.2405	13.7517	42.8657	110.889	6142.79	2.73912	713.078	871.381	1602.42	455.251	530.741		3753	3621	4631	5151	6327	1.09539	1.01066	1.5393	1.06475	1.502	1.46576	1.24137	1.42447	1.21265	1.2723	1.29053	1.54764	1.22177
10001893	63.1699	Pre	INA	N	5	DCIS	1		5.60037	24.6365	11354.2	6136.39	6.74919	3.14403	0.266875	0.0362879	0.06	0.20688	1.30465	11.3196	10.4727	37.55	97.4485	5257.88	4.05528	422.104	780.733	1374.76	602.716	471.013		1119	1115	2264	2158	3955	0.950849	0.792672	0.91689	0.85076	1.34763	1.00983	1.90673	1.287	1.25919	0.956054	1.07713	1.34529	0.786219
10001895	62.6767	Pre	Post	N	4	DCIS	1		10.3058	11.9349	6316.31	13248	4.64895	15.3988	0.249262	0.147587	0.212877	0.0405018	1.79352	6.21316	14.3929	41.8618	125.755	4118.06	3.97905	1886.87	877.007	1270.04	621.542	921.261		1131	1118	1771	4544	2471	0.857648	0.808134	1.04156	0.742706	1.02387	1.11848	1.2898	1.32558	0.804114	0.871199	0.940966	1.09392	0.817053
10001896	79.8521	Pre	Post	N	5	DCIS	1		11.6211	20.0245	2220.48	8835.25	10.9661	3.59676	0.04	0.130861	0.0949687	0.0218393	0.841958	13.0716	38.0313	44.5309	95.3107	4938.17	1.93102	690.507	682.684	522.904	446.431	684.917		1719	1734	1958	1762	2717	1.01222	0.862129	0.856894	1.02676	1.19023	1.00465	1.03691	1.05652	0.874279	0.855248	0.89331	1.03287	0.932074
10001897	73.9562	Pre	Post	N	5	DCIS	1		6.6004	27.3673	2414.02	4555.62	9.69165	9.76502	0.308375	0.202776	0.0714052	0.131898	1.85094	7.21086	56.8224	53.8781	110.277	5203.38	3.06433	1416.55	452.685	1266.34	564.768	245.989		721	895	764	561	1281	0.950069	0.747573	0.868239	0.962552	1.22191	1.02358	1.03017	0.951955	0.786592	0.636872	0.625698	1.10391	0.767016
10001898	49.9616	Pre	Peri	N	4	Invasive + in situ	1		2.21171	17.9885	3458.08	9404.47	4.96807	1.92169	0.111888	0.0474414	0.06	0.17	0.31458	6.69255	29.544	21.5992	92.8584	3971.79	1.35101	581.191	1144.63	894.761	453.06	279.74		555	882	813	749	1279	1.09009	0.884685	1.02703	1.05045	1.17477	1.10991	0.765306	0.904762	0.613379	0.935374	0.676871	0.852608	1.03813
10001900	48.0247	Pre	Post	N	5	Invasive + in situ	1		9.95499	25.8937	13729	10757.6	14.7499	8.8865	0.131942	0.195	0.06	0.0906957	0.794309	11.6243	5.20945	39.1253	158.643	7038.44	2.60081	243.394	1251.69	1054.44	277.74	624.788		1692	1536	1582	1359	1265	0.998818	0.753546	0.69208	0.954492	1.27778	0.956856	1.01497	0.860026	0.701823	0.544271	0.709635	0.946615	0.692162
10001902	75.0164	Pre	Post	N	5	Invasive	1		2.4835	43.7561	9760	11341.1	9.30565	8.29027	0.291249	0.195	0.0152882	0.17	0.776778	5.564	25.0035	42.2167	78.7349	4856.75	2.48794	692.967	472.226	2044.3	345.411	2476.34		5296	3533	3030	3865	8489	0.923905	0.925227	0.940332	0.918429	0.975831	0.892183	1.05916	1.15284	1.13699	1.1435	0.995471	1.13869	1.26007
10001906	65.8301	Pre	Post	N	5	Invasive + in situ	1		82.8234	22.5588	1992.46	5162.82	11.7355	3.19191	0.154888	0.102589	0.0687621	0.17	1.18261	16.3047	28.0057	37.1902	125.825	7044.39	5.76451	1735.75	610.414	579.101	1794.27	800.943		2099	2095	2091	2139	2711	1.24345	0.938066	0.971891	0.946165	1.24631	0.955693	1.03055	1.08735	0.895943	0.788067	0.940811	0.981384	1.17169
10001907	41.5151	Pre	Post	N	4	Benign	0		6.99579	25.5278	5232.05	8506.44	17.5405	73.199	3.62491	0.311999	0.0398307	2.04049	1.07214	25.7494	14.0686	46.7361	138.022	4438.96	3.09483	656.255	768.152	1069.37	677.659	358.348		29366	14252	16281	12066	32619	0.35078	0.333651	0.346796	0.362903	0.374821	0.33801	0.577673	0.582585	0.517892	0.54224	0.464286	0.532417	0.529144
10001909	68.6301	Pre	Post	N	4	Benign	0		14.9042	10.2954	1605.49	4931.74	3.41631	4.64431	0.195147	0.401766	0.171867	0.141055	0.729068	19.0395	10.1916	44.1139	137.54	5336.86	1.55206	484.603	1294.27	1301.04	599.861	516.755		1006	927	1200	1184	2391	1.03579	0.922465	0.946322	1	1.26541	1.0328	1.21143	1.0356	0.894283	0.786408	0.942826	1.15965	0.835833
10001913	58.8493	Pre	Post	Y	4	Benign	0		2.22188	19.9046	12957.9	10506.8	14.3142	8.98475	0.04	0.0759847	0.06	0.103444	0.623941	13.0018	13.0922	38.2952	88.2463	4402.98	1.68648	929.738	662.93	1365.76	425.986	990.142		6460	5214	2503	2438	6524	1.32074	1.1356	3.2582	0.664861	0.822601	3.35619	0.70234	4.29498	0.611239	1.97814	2.48178	2.56195	6.46304
10001919	72.6384	pre	Post	N	4	Benign	0		2.92459	35.2738	3488.99	6893.37	13.9599	4.49935	0.04	0.195	0.06	0.17	2.38956	10.9684	33.3385	35.3726	108.524	6059.52	1.78214	1262.01	553.103	1085.72	236.793	371.461		1981	1049	1074	952	2034	0.494195	0.349823	0.348814	0.483594	0.306411	0.413428	0.42898	0.541468	0.366063	0.329838	0.416587	0.585319	0.40689
10001921	45.3781	Pre	Pre	N	4	Benign	0		11.7527	41.0416	7422.02	9123.06	9.72727	2.93524	0.173618	0.195	0.0440046	0.104375	0.786783	7.72571	38.3174	33.7823	81.4194	5062.52	2.34807	536.05	709.132	1298.82	502.595	1266.18		2009	824	933	728	2424	0.314087	0.251867	0.299154	0.247885	0.295669	0.353907	0.591019	0.73665	0.510922	0.506068	0.658981	0.841019	0.551983
10001925	57.2685	Pre	Post	N	4	Benign	0		2.92708	6.96166	3148.07	4534.22	7.38243	1.82316	0.100066	0.145266	0.06	0.0963679	0.257037	7.70691	35.3851	43.1309	83.9594	4559.14	1.31656	460.743	640.402	1050.53	393.388	997.829		1054	1129	1069	1108	1191	1.19734	0.980076	0.97723	1.05598	1.07495	1.0351	1.08592	1.18423	0.963685	1.09035	0.985828	1.21523	1.3377
10001952	58.463	Pre	Post	N	4	DCIS	1		4.70804	16.1499	3629	10573.3	3.0162	2.00222	0.04	195.057	0.06	0.17	0.427905	7.51675	45.9714	19.7809	75.1838	3943.12	1.60801	1028.04	500.486	601.159	500.356	595.465		10462	6506	8174	8877	12050	1.23848	1.1645	1.08201	1.11403	1.22854	1.11518	0.90209	1.19551	1.09914	1.27728	0.92407	1.11728	1.29728
10001953	58.1616	Pre	Post	N	4	DCIS	1		4.28727	14.3843	10564.8	7617.44	6.67008	2.70047	0.15382	84.1932	0.06	0.17	0.449228	10.1493	28.6287	40.6585	214.621	4973.84	1.89225	410.046	905.861	1969.1	819.26	1457.9		887	929	979	1056	1868	1.14318	1.01917	1.23337	1.03269	1.21308	1.28749	1.12809	1.24004	0.944026	0.991389	1.02691	1.22928	0.798774
10001954	61.4493	Pre	Post	N	5	DCIS	1		2.89648	22.6223	12473.8	14539.5	7.36533	6.93105	0.125732	133.185	0.63594	0.17	0.712634	11.6679	26.3438	27.7983	146.699	6772.38	2.441	679.49	926.41	1489.26	744.974	1046.8		12843	7577	2228	2200	10433	0.884684	0.493888	1.39274	0.380908	0.239274	1.4175	0.214597	2.68365	0.239409	1.16867	1.32651	1.41362	5.77334
10001955	65.5616	Pre	Post	N	4	DCIS	1		2.99556	27.6269	11210.7	12103.7	4.09831	2.78921	0.22971	254.736	0.06	0.163227	0.660585	11.695	37.9386	22.398	112.79	4339.74	2.66117	214.4	456.657	1401.37	544.186	378.469		1069	1271	1192	1053	1418	0.999065	0.710945	0.815716	1.01871	1.13096	1.05051	0.942565	0.892998	0.719906	0.685287	0.676633	1.02046	0.802852
10001957	57.6521	Pre	Post	N	5	Invasive + in situ	1		8.31858	231.927	99733.2	23210	4.69913	5.95406	0.606476	117.131	0.06	0.0852568	3.9148	41.5156	512.114	24.7244	120.727	6314.45	4.12376	301.533	108.526	1515.72	1190.95	6293.88		622	655	473	322	1730	1.40997	0.273312	0.379421	1.00322	0.321543	0.426045	0.482443	0.696183	0.236641	0.329771	0.406107	0.700763	0.577167
10001959	46.137	Pre	Post	N	5	Invasive + in situ	1		2.67923	42.0689	11596.2	6348.04	5.43521	2.5652	0.102191	62.144	0.06	0.17	0.415207	16.9397	15.1796	27.0054	123.138	4440.4	1.59387	1473.91	953.949	1063.8	817.598	713.897		484	442	457	402	932	1.16116	0.894628	1.01033	0.944215	1.10537	1.11777	1.08145	1.27376	0.78733	0.957014	0.857466	1.4276	0.947484
10001961	59.5753	Pre	Post	N	5	Invasive + in situ	1		0.587813	31.4656	4217.93	15220.5	5.15397	0.0313977	0.349622	330.47	0.06	0.17	3.49203	14.8093	119.469	34.586	160.337	4632.05	3.14996	467.316	650.795	865.707	413.613	862.797		1991	1589	3045	2358	4017	0.694626	0.65545	0.875439	0.72878	1.20844	0.927675	1.26558	1.04342	1.11517	0.738829	0.899308	1.09377	0.561905
10001962	55.2438	Pre	Post	N	4	Invasive + in situ	1		7.52559	41.2069	6474.39	7676.53	3.9872	5.8617	0.234712	89.4371	0.06	0.17	1.34713	22.1756	18.3852	37.9034	125.397	4284.33	1.91721	412.6	1202.03	1544.54	988.032	726.699		557	724	572	506	874	1.12029	0.942549	1.15799	0.960503	1.10952	1.36984	0.875691	1.04144	0.675414	0.823204	0.839779	1.34392	1.09965
10001963	60.6384	Pre	Post	N	5	Invasive	1		5.15152	52.0723	13841.3	14714.9	14.2575	94.4192	0.392571	302.724	0.06	0.0309999	0.696479	26.3962	46.8549	27.7158	144.756	6671.18	7.04931	521.246	853.243	1055.79	803.227	730.5		935	1155	1096	951	2073	1.08984	0.992513	1.25561	0.794652	1.2246	1.75615	2.09177	1.45022	0.806061	0.811255	0.929004	1.06407	1.05109
10001964	58.6932	Pre	Post	Y	5	Invasive	1		4.82816	30.1533	6405.59	12164.3	6.36554	3.9448	0.211962	233.567	0.06	0.205062	4.53128	12.0332	13.5849	38.5711	95.8643	6036.78	1.9887	487.743	682.579	1658.75	474.357	728.772		1977	2084	1858	2997	3067	1.0344	0.917046	0.85129	1.08397	1.17248	1.0612	1.20058	1.10845	0.931382	0.877159	0.977927	1.11804	0.974166
10001965	54.4521	Pre	Post	N	5	Invasive	1		2.90619	26.0344	8419.22	8882.37	6.41028	1.99361	0.136591	56.1417	0.06	0.17	0.156096	13.6052	19.2545	32.7977	76.0397	4330.84	1.46941	1712.38	802.962	1198.51	1193.14	482.108		1111	942	866	860	1704	1.56256	1.10171	2.29883	0.951395	1.0081	1.991	0.978769	2.67304	0.799363	1.39703	1.75053	1.78238	2.43995
10001967	61.9096	Pre	Post	N	5	Benign	0		10.8572	19.7998	6466.79	8000.58	5.04685	5.47973	0.04	135.63	0.06	0.17	0.660366	8.66568	13.6962	33.6848	102.384	3647.51	1.71649	246.339	240.588	1890.52	505.176	267.34		617	613	894	853	1268	0.987034	1.1718	1.98217	0.975689	1.24797	1.93679	1.14845	2.16476	0.885808	1.32953	1.69821	1.69984	1.6745
10001969	59.9945	PRE	Post	Y	3	Benign	0		16.5087	20.2741	1783.71	9004.7	8.67346	7.39187	0.610143	124.003	0.0721962	0.931523	1.6037	256.799	19.2987	27.5068	109.386	5474.27	6.23005	621.219	975.62	1178.04	647.889	365.236		64623	33831	38317	48500	53800	1.15779	1.10724	1.09769	1.07635	1.16943	1.01866	1.0705	1.18486	1.16922	1.26423	1.05921	1.12255	1.30394
10001975	74.0877	Pre	Post	N	4	Benign	0		5.36481	24.1863	6747.44	9246.87	23.0504	3.97017	0.375203	291.873	0.06	0.17	0.597566	21.1143	42.916	44.6201	131.633	4928.89	6.73303	342.623	836.074	957.652	786.564	467.047		34782	35471	47844	46208	64762	1.00814	0.941004	1.16307	0.828187	0.949859	1.06061	1.0576	0.98066	0.974881	0.88337	0.876096	1.02123	0.73909
10001976	52.063	Pre	Post	N	2	Benign	0		1.8578	29.6866	2073.01	8852.73	16.6434	5.25294	0.115306	204.873	0.06	0.17	0.576023	9.42123	15.3312	27.3836	105.667	4333.81	2.41364	1674.27	661.849	1211.56	414.437	436.625		928	1077	1039	918	1971	1.62608	1.40086	3.36207	0.925647	1.38362	3.22306	0.971216	3.36305	0.753946	1.7428	2.19963	2.33426	2.83927
10001977	53.3836	Pre	Pre	Y	4	Benign	0		8.90132	64.1821	2493.1	8389.14	8.52945	8.17884	0.953587	118.506	0.06	0.29893	0.946622	6.03845	26.9504	32.7778	78.8992	4969.77	2.38548	1119.4	848.577	1025.8	354.176	854.148		7861	5801	10556	9364	12233	2.19768	0.950515	1.14756	0.91108	1.11385	0.986389	1.13308	1.19221	1.06154	1.08205	1.10808	1.24978	0.730769
10001980	58.3425	Pre	Post	N	4	Benign	0		5.30948	37.3477	5892.56	10611.4	10.0075	8.32112	0.24063	149.725	0.06	0.17	0.634246	13.4975	31.5102	28.6289	121.676	5452.93	2.88013	1277.13	751.527	991.165	658.316	1245.73		1128	1320	978	1268	1139	1.19592	0.935284	0.878546	1.07092	1.1773	1.25798	1.0303	1.03333	0.824242	0.788636	0.856818	1.10606	0.933538
10001981	76.4438	Pre	Post	Y	2	Benign	0		25.5978	25.4223	8530.22	12763	6.41934	16.4907	0.312192	842.208	0.157166	0.0750593	1.62422	184.138	45.8609	41.2833	140.297	6472.36	7.02736	1273.7	843.285	1332.48	1542.21	271.963		2292	1496	1818	2433	3876	0.826353	0.751309	0.794503	0.748255	0.960297	0.815009	1.35695	0.963904	0.885695	0.756016	0.766711	1.01604	0.934543
10001982	69.9205	Pre	Post	Y	4	Benign	0		0.965718	13.2533	2870.91	7284.8	11.7063	3.93644	0.0836718	132.917	0.06	0.0321311	0.159853	11.9626	50.0236	35.9746	96.7526	5668.47	2.20802	474.637	616.449	987.052	467.977	798.862		9072	10276	9560	9442	14473	1.18915	1.07848	1.43552	0.994599	1.04244	1.37599	1.1086	1.54107	1.04399	1.34897	1.22314	1.3044	1.66485
10001983	58.3781	Pre	Post	Y	4	Benign	0		5.1772	32.9544	3429.44	19560	4.61446	3.7722	0.417722	353.482	0.06	0.17	0.09	11.2346	15.0882	32.8031	79.6517	6337.59	1.47022	713.665	499.509	932.702	541.575	1150.25		3083	3415	3293	2700	6940	1.41745	1.32436	2.70775	0.94194	1.22608	2.44956	1.04597	3.01113	0.920351	1.75695	2.00088	2.03397	3.00911
10001985	47.5479	BxN	Post	N	1	No evidence of disease	-1		6.89385	31.7273	4697.32	11482	9.57485	16.5822	0.153823	355.007	0.06	0.0852338	0.439792	5.96733	19.7581	22.832	99.5235	6376.13	2.19639	498.488	404.925	930.923	520.159	1588.09		12451	9922	8829	9409	14886	0.982973	1.0261	1.05309	1.00522	1.07959	0.968356	1.09706	1.21276	1.06561	1.13163	1.0256	1.07035	1.19696
10001987	54.5178	BxN	Post	N	2	No evidence of disease	-1		2.28481	25.3917	13412	12695.7	6.38337	5.89951	0.165163	98.5745	0.06	0.0569809	2.28909	11.9232	32.9461	40.9254	110.425	5746.43	1.97372	943.378	671.944	1665.7	421.539	435.283		2554	2732	1373	2242	3308	1.18128	1.02193	1.03171	0.965153	0.93148	0.951449	0.672767	0.936676	0.861274	1.22328	0.82101	1.09663	1.45812
10001988	55.4849	BxN	Post	N	2	No evidence of disease	-1		1.4431	44.815	6030.7	7066.2	5.80164	2.36638	0.0940621	64.8729	0.06	0.0411676	0.235843	7.45943	25.8157	20.0291	89.7369	4634.62	1.4953	65.927	434.681	747.623	338.885	722.733		1015	1104	1333	1177	2118	0.761576	0.606897	0.639409	0.771429	1.05123	0.789163	1.27627	0.818841	0.754529	0.65942	0.621377	1.02174	0.569392
10002001	77.3863	Pre	Post	N	5	Invasive	1		15.8249	43.5389	5978.51	9809.48	4.3673	4.22013	0.27613	0.100687	0.0525325	0.650396	0.732991	28.6804	40.0863	49.3066	134.273	7062.99	4.18507	248.935	673.326	2643.16	394.754	1239.33		768	788	521	799	2116	1.1237	0.963542	1.01172	1.54688	1.20573	1.09505	1.11548	1.01396	0.88198	1.13959	0.845178	1.34391	1.29175
10002002	59.3068	Pre	Post	Y	4	Invasive + in situ	1		15.6644	29.2459	6496.58	5875.65	7.08538	25.7051	0.387591	0.0431712	0.0568716	0.182793	0.775709	11.7143	21.4608	28.3175	117.266	4459.59	1.95924	164.836	948.975	1449.09	417.834	269.223		3698	3355	4406	4528	5512	2.01812	0.934559	1.81585	0.88967	0.869389	1.80692	0.676006	2.02802	0.684948	1.35529	1.2769	1.65484	1.44666
10002004	64.9178	Pre	Post	N	5	Invasive + in situ	1		1.60426	4.93897	8325.88	6679.16	4.74903	4.85815	0.250534	0.25238	0.06	0.173719	0.836449	15.6838	17.5886	40.1436	94.6932	5118.41	3.09311	661.397	206.858	1154.34	361.657	414.784		1507	1700	2777	2489	5503	1.07963	0.997346	1.00265	1.12807	1.43729	1.11214	1.73706	1.34353	1.61765	1.16471	1.57176	1.66118	0.985236
10002005	60.1973	Pre	Post	N	5	Invasive + in situ	1		14.92	32.6073	4019.62	15425.6	3.68051	8.71478	0.430086	0.195	0.0433312	0.17	0.457302	11.5803	47.6067	60.4375	123.533	5043.61	2.27117	360.688	626.643	2054.71	491.758	1191.74		635	522	644	657	749	0.885039	0.708661	0.63622	1.02992	1.15748	0.872441	1.01916	1.0728	0.750958	0.685824	0.706897	1.12452	0.714286
10002006	79.8548	Pre	Post	N	2	Invasive	1		5.4121	43.6191	5036.92	7644.68	3.14773	3.6814	0.223637	0.195	0.06	0.474273	1.41884	13.0101	35.1524	38.5991	183.624	4913.33	2.74014	446.846	807.218	1481.93	828.775	968.605		590	679	555	522	637	1.82034	1.05932	1.56441	1.09661	1.28136	1.60847	1.09131	1.64948	0.870398	1.04271	1.22091	1.5081	1.77658
10002007	58.2849	Pre	Post	N	5	Invasive + in situ	1		17.9844	49.5339	2067.51	6777.97	3.45821	3.62068	0.201943	0.195	0.06	0.17	0.659065	9.16103	12.4821	33.7892	123.709	4228.35	2.30792	252.355	1024.38	1865.94	813.967	460.27		595	489	463	482	1056	1.14286	0.892437	1.26387	1.29916	1.11765	1.35462	0.940695	1.29857	0.789366	0.916155	1.07975	1.41718	1.18575
10002008	55.9699	Pre	Pre	N	4	Invasive	1		18.0123	94.7887	5325.36	7921.31	3.70118	3.48044	0.386291	0.0826142	0.06	0.0551736	2.44286	37.5472	62.6239	34.7181	93.4998	4678.78	6.41299	659.603	692.999	1002.69	754.403	1033.35		4086	3897	3963	4040	5353	1.26211	1.01762	1.31889	1.03402	1.02961	1.20778	1.01206	1.54401	1.0154	1.16449	1.10855	1.19143	1.53873
10002010	54.8658	Pre	Post	N	2	Benign	0		2.66281	5.84936	3200.97	13406.5	12.4491	12.7936	0.32948	0.121374	0.0816882	0.0563234	1.15342	23.3528	26.4853	35.9772	140.4	7714.2	2.35337	2078.16	852.002	1154.53	603.512	1436.93		5553	9496	3483	3381	10479	1.35314	1.47146	2.23105	0.992977	0.923645	2.72753	0.441765	1.01537	0.417965	0.740733	0.995893	0.742207	1.7818
10002011	56.926	Pre	Post	N	4	Benign	0		9.78718	54.4147	2891.68	11848.9	6.66909	11.4682	0.202376	0.343785	0.213198	0.0936201	1.24848	88.8971	21.1229	32.8769	140.785	3925.82	3.62949	508.21	676.835	742.053	511.898	383.85		5771	6530	3401	6064	6561	1.38815	1.10362	1.12927	1.05892	0.866574	1.07486	0.580551	0.980551	0.917764	1.55651	0.851914	1.11547	1.84152
10002012	43.6055	Pre	Pre	Y	4	Benign	0		6.10222	165.723	3089.13	6114.21	4.56336	3.23798	0.168528	0.161896	0.0373001	0.0506965	0.548634	6.77349	22.3946	25.9443	104.152	5606.78	1.6419	363.647	740.764	1277.4	311.719	334.274		9722	5869	6079	9017	12673	1.12261	1.12292	1.16344	1.06562	1.1618	1.02787	1.11501	1.32663	1.24842	1.41097	1.19526	1.24127	1.4254
10002017	57.5096	Pre	Post	N	4	Benign	0		11.703	58.0572	3797.08	9360.53	18.1985	4.04168	0.338154	0.193929	0.0903946	0.0855491	2.03033	55.6239	13.7819	34.4511	119.451	5559.92	2.11932	1708.69	885.74	2150.02	291.605	1404.78		408	406	405	410	1070	1.48775	1.04902	1.45588	1.25245	1.31618	1.63235	0.899015	1.46305	0.834975	1.2069	1.20443	1.71182	1.4716
10002018	56.4438	Pre	Post	N	4	Benign	0		5.30791	52.8114	4556.71	10736.7	5.56824	4.39089	0.209753	0.0779357	0.101281	0.197529	0.818182	15.6169	18.3598	41.253	91.1596	6096.5	2.31748	954.464	941.332	1220.35	647.123	289.341		720	938	1003	844	935	1.13472	0.844444	0.891667	1.06944	1.23889	1.09722	0.850746	0.908316	0.637527	0.6258	0.734542	0.958422	0.979063
10002019	37.0603	Pre	Peri	N	4	Benign	0		6.42657	114.841	5314.34	10216.9	8.26099	4.34917	0.224505	0.0929479	0.0158053	0.0720337	0.563353	9.13997	7.46872	22.8435	130.357	4464.18	1.42887	630.085	954.651	1370.74	829.824	263.478		12001	6232	8170	7855	12708	1.2494	1.02558	1.14415	1.06191	0.905175	1.10407	0.705071	1.00866	0.988286	1.45507	0.850128	1.09451	1.73293
10002020	70.5151	Pre	Post	N	4	Benign	0		2.21745	31.0126	3361.72	12165.2	11.094	6.51731	0.217129	0.290185	0.06	0.14428	0.824342	52.5817	20.7247	37.7789	112.055	5210.06	2.06014	585.193	489.624	2089.92	652.687	881.501		1597	1575	1357	1748	1251	0.912336	1.21102	2.2273	0.958673	1.54227	2.48153	1.23746	2.7854	0.96381	1.45397	2.00635	2.00889	2.33014
10002022	43.926	Pre	Pre	N	4	Benign	0		13.4203	21.0291	2962.53	9538.89	4.80059	6.72686	0.264852	0.0740553	0.06	0.17	0.636047	81.7473	17.3153	37.2582	99.4471	4230.38	2.2121	721.827	780.906	1924.74	986.424	1148.09		5560	4547	4724	5992	7122	0.961331	0.968705	1.0277	0.980755	0.995863	0.978597	0.966132	1.1777	0.984605	1.25401	1.01473	1.03475	1.21253
10002023	63.8219	Pre	Post	N	5	Benign	0		2.49432	39.6849	4522.33	5186.03	3.13229	5.26873	0.179811	0.194222	0.0740435	0.17	2.33043	20.4005	24.7467	46.4313	64.1199	3610	2.50001	935.229	1018.84	1419.78	710.751	871.195		3503	3267	5276	8427	4533	0.65344	0.752212	0.862975	0.999144	1.32943	0.94833	2.01561	1.33272	1.49403	0.939088	1.13529	1.27365	1.06937
10002025	46.9753	Pre	Peri	N	4	Benign	0		21.4356	83.0761	1824.94	6191.25	9.98827	1.72664	0.250102	0.236504	0.0893318	0.152253	1.2892	188.369	14.6109	32.2303	91.4996	5008.71	3.94997	551.656	394.085	1958.61	566.721	749.283		2532	2388	2460	2989	3177	1.10545	1.00474	1.06754	1.00395	1.02567	1.07267	1.11097	1.2634	1.11851	1.21776	1.06533	1.26591	1.35325
10002026	58.7205	Pre	Post	N	4	Benign	0		6.21808	26.3976	1888.83	11772.6	4.70263	9.37583	0.293481	0.319975	0.085513	0.245213	0.828378	15.6081	23.401	29.6123	89.3052	7624.2	1.89588	1030.36	450.857	1111.87	360.809	358.78		3036	2785	6584	9117	11254	0.710804	0.706192	0.71805	0.798419	1.27108	0.730567	1.48151	1.22657	1.43303	0.964811	0.853142	1.00969	0.582017
10002027	43.9699	Pre	Post	N	4	Benign	0		17.6097	21.0716	13148.7	9205.34	8.77378	1.99051	0.266152	0.195	0.120301	0.125123	0.918687	41.7099	20.0242	37.3615	153.237	5304.12	2.44016	696.56	793.111	1906.78	715.819	810.678		1093	1185	597	771	1043	0.985361	0.939616	1.34309	1.75206	1.04849	1.54346	0.875949	1.35021	0.716456	0.874262	1.06582	1.26582	1.8258
10002028	72.3425	Pre	Post	N	3	Benign	0		5.8405	46.4436	4088.85	9101.86	3.07015	4.11381	0.153337	0.234487	0.06	0.22931	0.966325	12.6676	40.8044	47.1053	127.337	8333.55	2.95661	388.482	477.94	1158.55	657.249	1118.39		930	666	1279	1029	2275	1.3828	0.880645	1.05054	0.756989	1.05591	1.25914	1.12162	1.34084	0.837838	0.866366	1.06306	1.28979	0.703675
10002029	47.2603	BxN	Pre	Y	2	No evidence of disease	-1		2.3351	46.7207	2012.24	6720.96	5.86675	5.55791	0.178076	0.292276	0.06	0.264537	1.29882	13.8651	12.8483	39.9924	133.245	5398.19	1.61208	343.481	741.111	1266.34	656.978	420.695		3865	3089	2987	5204	8243	0.850194	0.759897	1.03389	0.851746	1.03001	1.06417	0.981871	1.17417	0.764001	0.887342	0.920039	1.0628	0.971209
10002030	61.6137	BxN	Post	N	2	No evidence of disease	-1		8.35782	16.5804	3195.26	7373.56	3.94913	3.45021	0.307794	0.435806	0.126874	0.176062	0.400945	10.0363	27.8893	29.0766	115.224	5215.5	2.05056	298.573	840.745	899.823	290.817	638.608		2590	2127	1723	2376	4923	0.925483	0.950193	1.04363	0.922008	0.974517	1.07954	0.940762	1.26046	0.927598	1.22755	0.962858	1.20827	1.45676
10002036	57.4082	Pre	Post	N	5	Invasive + in situ	1		32.1694	29.3463	4937.93	9935.95	4.80388	3.82023	0.634532	0.163551	2.07887	0.376087	12.7998	927.141	31.3737	30.1805	108.403	3795.54	25.4851	1048.07	1161.11	1262.84	966.61	377.254		1524	1742	1694	1584	1092	0.925197	1.09055	1.75787	1.18241	1.49278	1.84514	1.16016	1.8008	1.00976	1.14466	1.47704	1.6085	1.52184
10002037	70.0795	Pre	Post	N	4	Invasive + in situ	1		17.1671	24.212	5809.16	8465.56	4.05644	6.44443	0.416252	0.0663361	0.156685	0.888295	0.855286	62.7093	35.7965	30.9764	105.566	4010.77	32.3019	529.506	749.619	1520.35	572.992	602.816		1154	875	1027	1652	1913	0.967938	0.969671	1.62738	0.828423	1.19064	1.68718	1.11543	1.94057	0.870857	1.21029	1.61829	1.672	1.46738
10002040	66.4712	Pre	Post	N	5	Invasive + in situ	1		1.49793	33.0109	5668.96	9881.45	5.20078	3.74325	0.244381	0.195	0.0467925	0.17	1.8724	13.9135	24.9516	15.5332	87.9052	4136.74	3.27843	332.485	596.65	928.984	1095.48	196.1		1067	1165	1335	1113	1395	0.821931	0.716026	0.8388	0.833177	1.0881	0.915651	0.815451	0.906438	0.693562	0.595708	0.743348	0.895279	0.817228
10002041	81.8384	Pre	Post	N	5	Invasive	1		5.93177	81.5258	8214.11	7261.65	3.61176	6.80559	0.27991	0.195	0.0367912	0.17	1.23425	27.9362	40.024	25.3719	75.9152	3780.41	6.92193	285.364	565.593	723.057	1280.97	443.044		3048	3621	4300	4477	4317	1.3143	1.08858	0.826115	1.22507	1.33136	1.43537	1.21072	1.04916	1.06573	0.938691	0.872135	1.11295	0.998372
10002042	45.3096	Pre	Post	Y	5	Invasive + in situ	1		3.35355	31.4067	20238.1	6678.29	2.52204	3.02779	0.231795	0.195	0.0324808	0.17	1.27272	31.4612	25.4598	16.6537	91.3159	4426.75	6.84111	305.195	1132.14	910.544	629.265	298.333		478	471	447	554	1098	0.930962	0.805439	1.1569	0.631799	0.803347	1.03975	0.866242	1.3121	0.874735	0.987261	1.01274	1.34395	1.27517
10002043	65.063	Pre	Post	N	4	Invasive	1		7.83539	22.0979	3665.69	11806.8	7.75047	11.7996	0.341315	0.195	0.0767297	0.06592	0.41913	28.8828	75.4242	28.7353	106.177	5355.1	7.45736	295.263	829.212	1171.55	378.029	727.553		547	522	514	616	1098	1.37843	1.11152	1.63071	0.923218	1.20841	1.73492	1.0249	1.73563	0.867816	1.19732	1.30077	1.62452	1.72179
10002044	48.2	Pre	Peri	N	4	Invasive + in situ	1		4.74627	43.7256	2928.36	9986.13	10.6325	9.43746	0.392209	0.195	0.06	0.130937	1.20545	13.366	37.4377	25.0509	91.2961	4248.39	2.90871	327.691	694.017	778.049	495.584	730.064		3189	2678	3123	3238	3927	0.77297	0.700847	0.859204	0.808717	0.980245	0.827846	1.13966	1.08663	0.846901	0.887976	0.855489	1.05452	0.751201
10002047	63.1151	Pre	Post	Y	4	Invasive + in situ	1		1.32586	6.32385	2233.17	4364.07	5.1068	3.49179	0.393831	0.195	0.06	0.116585	0.817747	13.0536	34.5169	22.0219	87.9836	4562.73	2.69769	818.036	584.282	749.28	655.718	1913.55		1186	888	2342	912	1404	2.83727	2.70995	1.92917	3.92243	3.90219	2.33727	2.31869	2.77365	3.06194	3.7973	1.82095	3.10473	2.1298
10002048	49.3589	Pre	Peri	N	4	Benign	0		3.34413	22.367	3519.46	6088.25	4.41198	3.13109	0.286996	0.195	0.06	0.102055	0.430879	17.1083	13.766	21.4866	85.539	3071.65	1.35371	352.611	511.87	879.477	636.757	332.533		1790	1613	1648	2107	3349	1.05698	0.927933	1.00168	1.02011	1.00726	1.07709	1.12151	1.28952	0.9969	1.12275	1.0806	1.21079	1.4199
10002049	66.8274	Pre	Post	N	4	Benign	0		11.2708	12.8085	8113.49	6678.58	10.6949	10.41	0.573151	0.195	0.264267	1.48566	3.18727	337.204	27.2109	24.0979	120.361	3163.72	5.41812	241.193	137.509	1614.58	550.461	391.399		1961	1636	3808	2939	5115	0.584906	0.621622	0.568078	0.807241	1.29985	0.811321	1.72249	0.966381	1.27628	0.706601	0.814181	1.02567	0.457721
10002051	54.0027	Pre	Post	N	4	Benign	0		10.063	13.378	44134.2	17012.9	3.07247	6.53999	0.248231	0.195	0.124186	0.158062	1.09174	36.8884	21.3523	28.2349	140.448	6483.42	2.57332	535.335	1021.02	1194.67	893.787	407.848		354	583	355	406	543	1.59322	1.01412	1.55085	0.926554	1.16667	1.71186	0.787307	1.18182	0.624357	0.909091	0.895369	1.42367	1.52394
10002052	44.8712	Pre	Pre	N	4	Benign	0		2.71261	31.0156	4264.52	5584.85	6.47898	6.13772	0.252599	0.195	0.06	0.17	0.09	14.0456	17.3134	21.4281	123.789	3562.65	1.72619	657.528	605.048	1154.62	384.001	714.54		1268	1427	1205	1131	2080	1.64826	1.66483	4.71609	0.847792	1.48028	3.91167	1.11423	4.30694	0.919411	2.20322	2.92292	2.88367	4.39087
10002053	40.4	Pre	Pre	N	4	Benign	0		11.9421	12.3925	4976.62	5052.16	15.7398	17.4788	0.308766	0.195	0.0856265	0.165228	0.749562	35.8456	20.9321	30.3273	114.373	3460.27	2.31633	803.204	296.481	1710.61	797.692	246.576		14464	12848	12364	11599	18053	1.33331	1.056	1.19725	1.08663	1.02316	1.1391	1.03456	1.1868	1.16275	1.5165	1.07853	1.19092	1.69646
10002056	50.2192	Pre	Post	N	4	Benign	0		3.36535	6.9937	1836.78	6480.57	10.0295	29.9577	0.235618	0.195	0.06	0.17	0.864925	26.3006	8.23208	32.1393	93.4843	2982.91	1.85715	481.571	971.382	1633.12	628.256	449.775		3791	4258	4393	5160	6209	0.883144	0.741493	0.859668	0.925086	0.965972	0.923239	1.06505	0.935181	0.842179	1.44669	0.70573	1.01574	0.918507
10002057	48.4247	Pre	Post	N	4	Benign	0		9.09571	49.9592	3868.53	6816.16	6.19224	2.75327	0.338544	0.195	0.0678296	0.358347	0.244804	52.0101	16.5548	33.889	125.778	3319.77	6.03023	332.351	760.008	1690.5	612.27	633.37		1925	1391	2132	2077	3689	0.791169	0.690909	1.12675	0.649351	0.987532	1.20468	1.27822	1.61682	0.719626	1.04098	1.0496	1.28181	0.868668
10002058	42.6986	Pre	Pre	N	4	Benign	0		2.26178	93.8005	2980.88	5350.79	5.09114	3.69196	0.529319	0.195	0.103535	0.163785	2.56344	8.75384	32.6547	28.9353	99.023	4232.93	2.19106	521.854	803.675	1176.94	737.301	747.749		2143	1818	2084	2313	4088	0.979468	1.0294	1.98087	0.763882	1.14279	1.98973	1.02365	2.48735	0.866887	1.42409	1.74257	1.78658	1.84981
10002059	45.0027	Pre	Post	N	4	Benign	0		0.25		3820.58	9782.8		6.08272	0.365676	0.195	0.06	0.17	0.705632	23.0461	27.8237	1.7	0.759978	9.65	2.73812	3.4	14.9661	45.9	741.152	1314.39		3153	2740	5003	4463	5672	0.607041	0.514114	0.5804	0.62385	0.966381	0.870282	1.12956	0.908394	0.828102	0.555474	0.624088	0.938686	0.436938
10002060	43.5151	Pre	Post	N	4	Benign	0		0.25		4860.7	9014.29		13.9853	0.180628	0.195	0.06	0.17	0.981671	28.2546	17.3482	1.7	0.759978	9.65	2.31721	3.4	13.9041	2.83238	829.051	1378.2		9462	8314	10172	9330	12775	1.13929	1.04365	1.03234	1.0204	1.09195	0.994293	1.09382	1.13664	1.09887	1.23875	0.986649	1.15191	1.29385
10002061	36.789	Pre	Pre	N	4	Benign	0		3.20017	57.6769	3395.69	9676.55	9.11419	6.49827	0.197711	0.195	0.0186462	0.17	0.09	7.37285	18.0337	30.819	190.059	5160.51	1.89606	83.7045	902.57	1113.53	386.528	381.905		2665	1728	2627	2302	4192	0.80788	0.585366	0.576735	0.721201	1.06567	0.772233	1.43981	0.912616	0.867477	0.614005	0.706597	0.894676	0.569852
10002062	83.9041	Pre	Post	Y	4	Benign	0		7.03307	17.2892	11340	9289.72	4.64714	21.7882	0.423982	0.195	0.0365284	0.0861741	0.408117	11.3738	32.7655	31.9837	99.8311	3729.92	3.31792	427.877	735.402	1749.31	375.32	654.359		815	582	506	493	601	1.11779	0.84908	1.02454	0.917791	1.09325	1.17423	1.01546	1.33849	0.689003	1.03093	0.883162	1.33505	1.16206
10002063	80.8658	Pre	Post	N	4	Benign	0		1.38633	17.6574	3771.55	10328.7	6.99506	11.7617	0.157408	0.195	0.111883	0.17	1.4646	12.503	49.2689	29.9528	225.614	4609.36	3.76755	481.148	504.263	2235.33	737.041	850.396		1878	1020	1854	1690	3217	0.792865	0.642173	0.674121	0.6459	0.988285	0.790202	1.12745	1.0049	0.812745	0.603922	0.858824	0.99902	0.567961
10002065	68.8904	Pre	Post	N	0	Benign	0		4.14122	19.8074	3123.23	7245.64	5.83232	21.0316	0.466015	0.195	0.06	0.136509	1.92745	11.7339	26.3653	34.4929	102.511	3483.81	1.91374	221.423	713.572	1601.03	420.276	246.262		1369	1455	1459	1591	1691	0.941563	0.826881	0.807159	0.989774	1.20599	0.929145	1.13402	0.846048	0.788316	1.06529	0.742955	1.07766	0.938314
10002071	84.3726	Pre	Post	N	4	Invasive + in situ	1		3.2029	20.804	3540.84	9476.74	4.08492	18.0874	0.162717	0.195	0.06	0.17	0.587038	10.1124	51.1175	35.9673	97.8514	4345.81	2.83434	1274	457.754	833.526	588.537	771.683		1544	1073	1238	1723	2700	1.2908	0.985751	0.884715	1.0693	1.25777	1.2215	1.10065	1.11929	1.30848	0.876048	1.08108	1.18639	1.01212
10002072	61.3041	Pre	Post	N	5	Invasive + in situ	1		6.35131	30.4077	1947.55	6800.02	5.31087	5.74456	0.195399	0.0858765	0.06	0.0793836	0.656773	12.6711	41.7231	19.8889	92.1519	4171.11	2.76216	139.803	623.147	796.837	621.775	359.392		663	913	807	701	705	1	0.763198	0.701357	1.02866	1.3273	0.972851	0.971522	0.916758	0.665936	0.54655	0.741512	0.946331	0.817844
10002073	51.3288	Pre	Post	N	2	Invasive + in situ	1		5.98812	34.3338	2487.48	7068.75	8.13053	3.24887	0.158516	0.222462	0.00831568	0.12716	0.607198	10.5938	25.7538	24.6316	84.0865	3631.42	2.1771	551.056	567.814	584.239	714.045	631.477		974	961	893	949	1299	0.98768	1.07598	1.69918	0.734086	1.01745	1.71458	0.888658	1.93757	0.674298	1.22997	1.43184	1.6129	1.9037
10002074	46.5178	Pre	Post	Y	5	Invasive + in situ	1		1.1526	13.6437	3845.65	6585.57	4.29645	5.34794	0.343264	0.160739	0.0185935	0.813108	1.32941	13.052	33.7552	36.0723	104.398	4671.09	3.19863	394.119	641.323	405.878	1091.32	530.88		1433	1302	1275	1459	1310	1.01465	0.91626	0.849965	1.04885	1.20586	0.988137	1.07373	0.994624	0.844086	0.868664	0.749616	1.13057	0.916863
10002075	62.0027	Pre	Post	N	4	Invasive + in situ	1		28.2445	46.4958	9495.7	7546.3	5.63812	4.1685	0.205668	0.0502756	0.019078	0.117816	0.676399	14.3215	14.2539	28.9775	68.5659	3013.19	2.18722	946.554	573.421	2339.73	447.29	423.615		864	1183	1496	1139	1512	1.66667	1.14815	2.10185	0.908565	1.34259	2.00347	0.976331	1.7388	0.808115	0.984784	1.33221	1.44294	1.37166
10002076	76.0767	Pre	Post	N	5	Invasive + in situ	1		2.10136	39.7892	2785.27	9697.16	6.60838	14.3858	0.201934	0.0960459	0.06	0.109524	0.474282	9.12104	41.8611	24.1573	116.577	4072.34	2.63802	362.717	383.452	1499.34	545.643	193.512		1402	1233	1613	1468	2526	0.907275	0.690442	0.955064	1.38802	0.96719	1.05563	0.957826	1.05353	0.908354	0.871046	0.755069	1.2871	0.716057
10002077	68.4986	Pre	Post	N	5	Invasive + in situ	1		3.19617	22.8572	2987.87	6960.87	8.27788	3.70913	0.440668	0.195	0.06	0.0690644	0.5612	9.96399	35.6161	28.3682	124.752	4220.48	2.39021	677.831	634.568	936.123	392.643	691.752		2344	2411	2217	2482	1744	0.877986	0.959044	1.49019	0.959471	1.1971	1.62841	0.949399	1.54376	0.754459	0.901701	1.19121	1.24222	1.22914
10002079	59.0247	Pre	Post	N	5	Invasive + in situ	1		25.7056	15.3961	16248.8	13080.2	3.24156	3.37224	0.229467	0.195	0.06	0.0225134	1.78663	14.7878	17.7433	46.7104	121.274	5992.73	1.66731	583.269	516.142	698.276	595.412	675.823		13714	14198	12904	14489	27228	1.16589	1.1077	1.14365	1.06052	1.18849	1.05104	1.14678	1.22151	1.15058	1.28814	1.17981	1.1372	1.32517
10002081	56.3781	Pre	Post	N	5	Invasive + in situ	1		3.79242	14.1783	1852.05	8954.9	5.49565	2.18964	0.235998	0.195	0.06	0.14803	0.520694	5.12986	38.8793	28.2404	104.125	5864.35	1.67589	289.539	251.609	522.554	346.13	396.56		1082	1031	1389	1299	2313	0.97597	0.942699	1.61922	0.778189	1.23567	1.83641	1.02328	1.81668	0.880698	1.02716	1.33851	1.47333	1.25846
10002082	81.0521	Pre	Post	Y	5	Invasive + in situ	1		6.89085	14.935	4086.49	7480.16	8.91955	3.91024	0.0930984	0.329053	0.06	0.0865977	0.851695	9.01541	56.9613	33.915	110.07	3815.74	2.34043	1031.68	562.183	700.385	534.705	1190.69		9546	4300	4545	3377	13217	0.199979	0.0874712	0.0779384	0.116489	0.136706	0.118793	0.272791	0.413256	0.214651	0.175581	0.19907	0.253488	0.225303
10002083	55.0438	Pre	Post	Y	5	Invasive + in situ	1		11.4061	65.0124	39915.7	10291.5	3.58215	2.04926	0.174858	0.186575	0.0309256	0.0679252	0.845537	28.4604	50.519	23.0854	113.56	4666.95	2.58128	546.663	611.917	1194.7	550.648	1977.37		689	1006	808	769	840	0.994194	0.808418	0.862119	1.01887	1.2598	1.04499	0.857853	0.849901	0.605368	0.530815	0.709742	0.874751	0.877475
10002097	42.0685	Pre	Post	N	3	Benign	0		5.23998	18.1349	3010.41	7900.61	7.11962	3.40501	0.232733	0.113851	0.06	0.711609	0.31839	9.76158	15.2663	28.2756	114.365	4861.33	1.64308	318.849	711.249	1270.56	704.739	985.926		4527	4006	3895	15274	5484	1.28407	1.00685	1.09123	0.96554	0.993152	0.999779	1.06141	1.30754	1.05592	1.32926	1.09361	1.18872	1.27394
10002098	44.8466	Pre	Post	N	3	Benign	0		4.48182	13.6884	3179.32	10257.5	6.4503	6.07949	0.171124	0.188256	0.06	0.130284	2.99725	10.2067	31.1353	37.3223	61.3831	3779.87	3.10251	1230.06	469.941	1688.31	768.443	691.6		20390	13329	15139	16306	26876	1.04316	1.04497	0.968514	0.996175	1.10981	0.919863	1.11479	1.14457	1.10676	1.12529	1.04757	1.05454	1.16864
10002100	71.6932	Pre	Post	N	5	Benign	0		1.37197	33.5491	5245.9	9698.46	6.47144	8.11788	2.76143	0.195	0.0308736	0.069208	2.18369	18.2857	22.7814	32.0033	82.4222	4726.38	3.0367	359.697	471.182	1448.93	430.445	883.608		851	1049	571	712	974	1.04818	0.936545	1.14454	0.907168	1.11633	1.39835	0.848427	1.18303	0.673022	0.801716	0.867493	1.20114	1.36427
10002103	50.8493	BxN	Post	N	2	No evidence of disease	-1		9.6496	16.3501	2146.64	5767.66	6.94038	10.2765	0.232733	0.0919036	0.06	0.17	0.4115	3.98869	21.079	21.555	50.2489	3996.89	3.15447	573.635	527.868	634.205	317.855	735.63		5244	3893	5261	3767	13894	0.776697	0.507818	1.06102	0.328757	0.53566	1.13787	0.796301	1.88338	0.587722	0.939635	1.20524	1.26483	1.26516
10002105	46.5041	BxN	Pre	N	2	No evidence of disease	-1		2.53197	20.2197	14504.2	7128.3	7.37758	5.1312	0.241131	0.116367	0.06	0.294482	0.282239	8.55557	36.8163	24.1856	88.7074	4587.27	1.86941	230.095	639.335	1208.42	410.883	321.198		62155	27796	37621	36476	33627	1.1549	1.10025	1.10139	1.01882	1.12506	1.02127	1.11534	1.31861	1.15142	1.25881	1.11192	1.15984	1.42886
10002106	45.6466	BxN	Pre	Y	2	No evidence of disease	-1		12.1809	32.3434	2669.53	5107.57	11.8929	4.57037	0.721015	0.176194	0.06	0.128205	0.46672	4.21889	43.4159	25.9712	110.358	5125.76	2.01515	436.127	820.795	1211.58	568.474	655.079		446	425	468	451	817	1.00224	0.786996	0.910314	0.733184	0.923767	0.950673	0.924706	1.06353	0.738824	0.849412	0.865882	1.31529	0.899573
10002129	58.9973	Pre	Post	N	5	Invasive + in situ	1		1.88543	11.4939	3804.51	11685.6	7.13839	2.52768	0.147726	0.195	0.06	0.17	0.09	14.0528	35.4393	26.7481	87.1666	5260.51	1.83414	303.161	458.381	888.18	545.166	307.384		5702	4886	5549	5597	8125	1.03946	0.931954	0.972115	1.09996	1.17047	1.05244	1.2675	1.1535	1.20078	1.2104	1.01781	1.2282	0.945576
10002130	56.7836	Pre	Post	N	5	Invasive + in situ	1		5.85157	27.6475	28376.1	18291.3	5.74747	11.6586	0.17755	0.22978	0.0378352	0.300966	0.792493	29.5774	32.1426	27.1883	104.345	4483.03	3.12149	428.963	724.363	493.924	559.329	1553.87		1720	1740	1714	2105	5379	0.545349	0.536047	0.865698	0.644186	0.807558	0.90407	1.03276	1.06379	0.665517	0.685632	0.847126	1.03563	0.95741
10002131	71.6986	Pre	Post	Y	5	Invasive + in situ	1		15.0118	34.2581	10615	9378.75	3.13795	3.53163	0.12745	0.167212	0.06	0.0422032	0.997976	11.966	23.7454	27.9303	91.2717	4958.69	1.84769	995.984	492.631	1518.83	454.389	186.527		954	1230	501	526	826	1.67505	2.02096	5.09539	0.795597	1.47799	5.00734	0.801626	5.44878	0.642276	2.54553	3.29837	3.45203	9.63872
10002132	58.2767	Pre	Post	N	4	Invasive + in situ	1		1.72249	18.5092	1918.21	7724.89	4.56419	7.0763	0.358543	0.275444	0.085599	0.0520048	1.01251	13.8115	38.5455	46.0788	68.9712	4111.5	2.49333	1162.91	622.997	812.289	629.324	321.569		730	937	953	1623	1996	1.36027	1.39178	3.51781	0.839726	1.26438	3.15753	1.14835	3.41942	0.796158	1.82711	2.15902	2.24546	3.14481
10002133	65.2164	Pre	Pre	N	4	Invasive + in situ	1		8.02824	9.50411	5196.3	8625.52	5.17459	5.1171	0.902342	0.235511	0.06	0.176216	0.987053	12.645	43.9051	21.9911	120.407	5354.7	3.32863	224.817	696.156	404.539	488.256	767.395		707	694	475	432	548	0.940594	0.811881	0.886846	0.782178	0.977369	1.06082	0.740634	0.907781	0.533141	0.595101	0.619597	1.17579	0.875789
10002134	71.6329	Pre	Post	N	5	Invasive + in situ	1		0.397109	33.4349	2167.55	12281.2	8.37661	3.46873	0.284461	0.0761544	0.06	0.17	0.507955	9.39828	37.7069	25.3915	149.001	5594.02	2.72343	239.155	540.892	971.269	455.698	1018.44		432	803	487	446	1009	1.30787	1.15278	1.61574	1.0787	1.1713	1.72685	0.636364	0.90411	0.486924	0.65878	1.16189	0.957659	1.05339
10002135	55.5041	Pre	Post	N	5	Invasive	1		7.84486	52.6887	7310.24	10126	7.08395	4.68566	0.188339	0.106176	0.06	0.17	1.59183	8.91629	29.3146	19.421	95.2605	5288.05	1.35527	980.62	570.016	642.819	708.511	9368.69		2316	2028	4294	3759	5497	0.676166	0.592401	0.696891	0.734024	1.06606	0.94171	1.38314	0.997535	1.41223	0.792406	0.650394	1.13215	0.446437
10002137	50.4849	Pre	Pre	Y	5	Invasive + in situ	1		7.38184	15.2813	4376.53	5787.07	3.79655	0.554421	0.111399	0.195	0.06	0.17	0.441317	4.85505	26.7815	18.6882	106.173	4982.98	1.27568	210.767	580.158	782.796	1225.48	244.864		476	595	506	476	1042	1.10924	0.80042	0.92437	1.12815	0.978992	1.05462	0.842017	1.15798	0.789916	0.862185	0.877311	1.2521	1.26877
10002138	49.6247	Pre	Post	N	4	Invasive + in situ	1		3.44031	20.5197	3665.32	8221.87	7.38526	7.52525	0.552005	0.117958	0.06	0.17	0.264804	7.0894	24.9755	23.5718	82.9462	4731.05	1.60377	831.414	115.29	1140.63	400.971	168.982		4619	4188	3746	10070	4297	0.879411	0.878978	1.52176	0.930721	1.12557	1.49708	1.15998	1.82163	0.88467	1.27579	1.32307	1.44269	1.56781
10002139	58.2904	Pre	Post	N	5	Invasive	1		8.17464	23.3727	3051.59	12196.6	4.79376	4.82932	0.352636	0.312114	0.06	0.188584	0.373496	15.6518	40.3716	33.272	95.3956	5280.44	3.13353	1159.41	501.935	1190.36	519.584	1249.35		7643	5179	5491	5853	9256	1.18213	1.1277	1.31336	1.0734	1.1383	1.19521	1.0307	1.3744	1.09172	1.40992	1.10195	1.31357	1.51521
10002140	59.2712	Pre	Post	Y	5	Invasive + in situ	1		8.18289	22.9454	2617.27	9270.72	8.03879	4.22949	0.383888	0.161233	0.06	0.155246	0.828036	20.3749	31.9561	28.858	77.6329	4205.5	2.80172	1432.12	365.74	795.721	579.202	755.646		672	784	1242	1246	1666	1.0506	0.732143	0.816964	0.941964	1.47173	0.943452	1.38776	1.14923	1.1301	0.873724	0.811224	1.40816	0.728663
10002141	62.9397	Pre	Post	Y	5	Invasive + in situ	1		1.64988	19.4958	2438.7	8824.62	1.64443	3.75634	0.581	0.0843272	0.0353741	0.0738724	6.98083	8.51553	22.4268	30.5837	107.968	4054.48	2.2937	1417.55	785.794	1279.55	892.256	567.303		609	798	670	1148	1138	1.35632	1.289	2.67323	1.04269	1.37274	2.43186	1.18296	2.30075	0.906015	1.38095	1.90476	1.97744	2.25672
10002142	59.9753	Pre	Post	N	5	Invasive + in situ	1		7.73163	26.4669	3018.77	11157.2	9.85405	2.08935	0.164263	0.120922	0.0104475	0.100421	0.627433	9.37822	44.7971	24.5352	146.57	3830.88	2.08221	260.257	696.328	1078.46	669.028	334.782		3795	3341	7723	7451	9063	0.548617	0.484058	0.514097	0.545191	1.05823	0.753096	1.33852	0.950015	0.944328	0.513918	0.673451	0.873691	0.416289
10002147	51.4055	PRE	Post	N	4	Benign	0		10.8983	11.8924	6863.33	5343.79	4.6193	4.17301	0.108523	0.0542222	0.0113012	0.17	0.384231	10.8632	10.7713	29.5273	67.86	3545.73	1.52011	327.518	675.095	1594.28	611.062	781.614		544	626	701	464	968	1.11397	0.729779	0.836397	0.84375	1.11213	1.01103	1.98722	1.28914	0.761981	0.65016	0.600639	1.0607	0.910128
10002154	56.2959	Pre	Post	Y	4	Benign	0		3.95699	35.676	4693.85	8996.19	7.53641	1.76387	0.138597	0.048581	0.06	0.17	0.373475	11.0579	17.2778	20.3097	113.71	4559.92	1.98487	809.877	820.748	727.981	491.282	554.645		1042	829	1411	1174	1562	1.09021	0.976008	1.46065	0.918426	1.31862	1.63724	1.05669	2.04343	0.843185	1.1918	1.31242	1.77201	1.19986
10002156	44.937	Pre	Peri	N	4	Benign	0		4.12634	14.7818	1611.39	9815.99	9.36185	1.90254	0.345057	0.0917051	0.0220565	0.132419	1.21256	11.4567	17.3652	28.6868	141.115	4066.5	2.09896	1033.85	855.536	963.474	1284.08	594.116		7662	6616	7101	8722	10732	1.11564	1.06983	1.12334	1.0603	1.11942	1.11198	1.15402	1.26239	1.0916	1.21826	1.10036	1.16808	1.39403
10002158	59.411	Pre	Post	Y	4	Benign	0		2.20329	30.3322	2395.88	10815.7	8.91939	6.22729	0.0876301	0.0907838	0.0514834	0.0314566	0.34204	7.64152	33.4816	29.065	108.822	5145.95	1.88357	419.468	608.63	835.658	429.815	730.901		5006	4459	5139	4497	12191	1.1642	1.02497	1.70396	0.944067	1.01798	1.55953	1.01727	1.86723	0.995066	1.3678	1.34178	1.40188	1.7554
10002160	49.4575	BxN	Post	Y	3	Benign	0		3.55272	11.1705	4163.31	8372.83	5.44511	2.01645	0.0986769	0.128297	0.06	0.17	0.536873	12.9566	22.6726	21.2874	61.0805	4314.27	2.50691	769.305	395.442	1126.2	615.585	604.782		667	806	706	866	1171	1.12444	0.850075	0.8006	1.04498	1.05547	1.08846	0.848635	0.914392	0.739454	0.707196	0.624069	1.14144	0.889518
10002167	75.0411	Pre	Post	N	5	Invasive + in situ	1		6.94572	22.1277	12918.7	7297.69	10.5837	5.80485	0.230399	0.195	0.107339	0.032718	0.473593	10.6426	30.9154	29.4483	118.945	4550.73	2.19271	205.894	392.648	1225.7	645.799	559.73		1352	1242	820	1319	1612	0.838757	0.559911	0.649408	0.642751	0.560651	0.769231	0.70934	0.739936	0.549114	0.649758	0.570853	0.891304	0.945122
10002170	60.1096	Pre	Post	N	5	Invasive + in situ	1		1.13578	11.5711	2790.27	5429.1	10.2434	9.76474	0.175515	0.195	0.0339744	0.17	0.538138	9.59375	17.0599	27.6611	96.2238	5250.51	2.15471	599.305	1011.23	556.747	292.261	293.207		1532	1758	1929	1694	3359	1.76762	1.30026	3.28525	0.82376	1.22063	2.98368	1.01536	3.32821	0.709329	1.66951	2.11661	2.11149	3.13271
10002171	58.0192	Pre	Post	N	5	Invasive + in situ	1		16.0068	13.4383	3983.41	11164.7	8.70273	20.3514	0.352549	0.195	0.112756	0.146324	2.48037	87.554	59.2868	25.9163	134.568	5871.22	4.54869	296.736	666.779	717.742	741.083	333.013		1240	1218	1095	1197	1867	1.15726	1.2379	1.98548	1.01532	1.39032	1.97903	0.908867	1.92693	0.946634	1.0665	1.44417	1.4532	1.84749
10002174	53.0986	Pre	Post	NA	5	Invasive + in situ	1		6.93046	169.138	9027.86	8283.01	5.71682	4.0273	0.320973	0.0427412	0.06	0.17	2.05801	9.01142	42.4065	29.7632	95.9368	4069.31	1.74268	2066.24	758.713	754.194	1310.31	356.004		2767	2747	5180	4230	8708	0.980123	0.956993	1.1695	1.12107	1.43296	1.17022	1.90207	1.57772	1.57517	1.15653	1.46742	1.45249	0.909653
10002175	47.3068	Pre	Post	N	5	Invasive + in situ	1		3.53346	11.7982	11122.9	13462.1	13.6758	2.42641	0.174462	0.195	0.06	0.0986557	0.749683	10.4517	29.9864	27.5896	157.735	5540.7	2.73014	330.592	533.05	599.232	1136.87	3237.41		3509	3051	4618	4727	7032	1.10174	0.871188	0.92847	1.10031	1.27415	0.978911	2.15536	1.38151	1.7804	1.33301	1.40741	1.38315	0.879602
10002176	60.5123	Pre	Post	Y	4	Invasive + in situ	1		18.6947	26.7181	16883.7	8980.43	6.12062	3.38549	0.420387	0.195	0.120372	0.062533	0.818208	9.02532	18.9453	26.1859	127.014	4138.64	2.27381	263.916	1000.33	1562.27	1054.27	1440.91		1845	2186	1628	1779	2028	0.998374	0.945799	0.96206	1.09539	1.19783	1.03415	1.10979	1.05627	1.06404	0.961116	0.867338	1.06221	1.13268
10002177	68.8493	Pre	Post	N	5	Invasive + in situ	1		6.47495	47.7708	2854.06	7096.6	7.37621	4.07845	0.18076	0.09569	0.06	0.17	1.68754	5.37253	23.0017	36.7088	90.444	4855.94	0.874559	229.483	622.594	756.22	650.066	1458.09		671	818	819	845	789	0.918033	0.76006	0.757079	0.819672	1.16542	0.937407	1.02934	0.889976	0.665037	0.621027	0.665037	1.12103	0.67033
10002183	52.4767	BxN	Pre	N	0	Benign	0		5.9237	96.1874	5277.97	11433.2	11.9221	60.4054	0.222603	0.128232	0.06	0.180198	0.61889	14.3135	27.8067	22.6965	47.109	5754.12	4.07573	680.959	712.758	998.539	907.734	329.531		5875	4984	5191	5856	9247	1.13243	0.981957	1.0383	1.02911	1.06928	1.04153	1.19001	1.21248	1.14085	1.20265	1.07885	1.17476	1.27875
10002188	52.3041	BxN	Post	N	3	Benign	0		9.28144	18.4788	8454.06	6868.31	9.0028	5.55668	0.448267	0.195	0.0831976	0.17	0.849114	35.8873	22.1993	28.8846	65.3498	4055.19	2.41466	710.212	662.971	1548.5	399.662	712.28		611	555	528	478	1503	1.3257	0.977087	1.61538	0.909984	1.08183	1.57938	0.803604	1.22523	0.672072	0.837838	0.879279	1.27027	1.03977
10002190	57.4877	BxN	Post	Y	2	Benign	0		2.36185	12.4169	20150.9	8234.68	3.57047	3.30395	0.627869	0.195	0.06	0.17	0.693805	24.9235	22.4536	39.0113	105.563	5175.3	2.56369	327.935	746.766	1329.82	392.737	943.087		1043	627	831	651	1302	0.646213	0.518696	0.736337	0.452541	0.571429	0.779482	0.728868	1.16427	0.631579	0.778309	0.934609	1.23285	0.801444
10002196	52.4767	BxN	Post	N	2	Benign	0		2.25107	16.4713	1834.36	7476.27	3.70529	3.89374	0.262747	0.0383538	0.06	0.0614451	0.366413	12.1495	35.4498	33.8294	41.3172	3914.6	4.30143	521.73	332.976	1213.2	453.232	908.02		695	646	864	752	1213	0.965468	0.776978	0.869065	0.978417	1.21583	1.0446	1.16718	1.14706	0.851393	0.770898	0.904025	1.20279	0.762731
10002200	55.1123	BxN	Post	N	2	No evidence of disease	-1		6.99368	9.2629	4518.59	8093.97	8.62655	63.6105	0.388332	0.195	0.06	0.560396	1.27259	5.68676	35.7033	26.9786	132.996	3314.15	2.90049	553.237	696.612	1156.06	472.482	868.236		3302	3206	3024	3204	7664	1.0748	1.17111	1.7868	1.01787	1.15415	1.66778	1.07923	1.81535	1.02246	1.3587	1.40767	1.45602	1.5463
10002241	61.2247	Pre	Post	N	5	Invasive + in situ	1		18.346	30.6791	5592.51	10033	8.70552	10.6642	0.11523	0.195	0.06	0.17	1.80587	19.371	34.5984	33.9683	99.9788	2085.86	4.27586	294.267	658.986	1070.87	629.103	1022.36		1737	1352	1484	1405	2102	1.05124	1.16408	1.90386	0.908463	1.43466	2.07484	1.22929	2.25592	0.850592	1.27293	1.70192	1.68269	1.84636
10002242	57.5342	Pre	Post	Y	1	Invasive + in situ	1		18.816	35.6744	3756.6	11944.2	6.07781	11.4026	0.118967	0.195	0.06	0.203648	0.268728	23.7245	14.966	29.2797	82.2944	5346.48	2.09884	451.349	463.345	1424.64	362.184	507.988		1322	2247	1261	1602	1342	1.3767	0.880484	1.07716	1.19062	0.929652	1.0643	0.606142	0.9417	0.754339	1.51624	0.741878	1.01691	1.81681
10002243	68.989	Pre	Post	Y	5	Invasive	1		6.9066	33.9805	7478.13	9453.26	7.68953	1.72424	0.123659	0.195	0.06	0.035415	0.09	13.2498	47.3361	27.4746	129.852	3373.8	3.90634	1103.86	834.2	1184.48	784.074	210.416		662	620	971	886	1473	1.00906	0.76284	1.03776	0.885196	1.30514	1.21752	1.14194	1.29355	0.837097	0.832258	1.03065	1.38387	0.751802
10002244	52.7589	Pre	Pre	N	4	Invasive	1		0.773334	53.3364	1640.8	9071.09	9.56312	2.24597	0.201706	0.195	0.06	0.17	0.286201	7.11923	19.1248	26.867	94.8553	3182.1	1.26656	589.559	370.472	1056.76	264.349	774.86		21575	12760	13205	11426	24389	0.650939	0.672445	0.6673	0.671981	0.653951	0.624287	0.843495	0.918574	0.882524	0.982837	0.775	0.868574	1.00447
10002245	76.5288	Pre	Post	Y	4	Invasive	1		21.0416	23.893	18852	7766.53	7.53174	4.94663	0.213013	0.0434533	0.0563254	0.0298949	1.10791	179.779	29.7428	41.2696	98.9227	4216.43	5.18018	754.857	420.102	1268.36	663.04	772.778		1055	947	1156	1403	1580	1.06351	0.778199	0.724171	0.974408	1.28626	0.969668	1.12672	0.910243	0.762408	0.643083	0.852165	1.03062	0.765571
10002246	51.3699	Pre	Post	N	5	Invasive + in situ	1		5.031	25.4093	34207.4	12266	3.59592	2.6845	0.126004	0.0343401	0.0352782	0.17	2.04161	7.5666	29.2037	33.82	122.992	4904.91	2.5998	525.695	697.461	800.483	583.57	914.67		12273	6100	7359	9535	21543	1.02078	1.03259	0.965127	1.02941	1.08645	0.927076	1.19541	1.14885	1.19541	1.26246	1.02098	1.14492	1.43797
10002247	81.3205	Pre	Post	N	4	Invasive + in situ	1		1.65106	41.7304	6931.12	8313.17	9.41476	5.54276	0.14292	0.195	0.06	0.0791389	0.563246	6.96015	41.1907	31.7718	135.201	3827.79	2.24878	159.299	678.687	1686.83	517.315	759.658		1140	884	797	764	1600	0.920175	0.813158	1.05175	0.854386	1.0307	1.2693	0.90724	1.43778	0.664027	0.86991	0.950226	1.16855	1.2271
10002249	65.0027	Pre	Post	N	5	Invasive + in situ	1		3.14632	33.1098	25908	10492.9	4.08559	3.79842	0.48858	0.180193	0.0334184	0.149717	0.628641	9.24592	29.3675	40.517	132.634	4885.09	2.5891	874.1	590.318	1221.65	571.344	678.602		2502	4095	6305	6337	14816	0.846523	0.751799	1.11711	1.1255	1.84772	1.18785	3.29573	1.13114	1.29573	0.675458	1.07668	1.32454	0.494211
10002250	74.3288	Pre	Post	N	5	Invasive	1		5.8905	17.6429	6899.44	10491.3	4.37446	3.44767	0.134498	0.124504	0.06	0.0904156	0.977876	25.8342	27.1484	32.6744	82.9798	2155.19	1.77358	729.939	707.633	1303.62	505.123	1097.77		1327	1225	1420	1247	1439	1.03693	1.38206	3.49435	0.660136	1.43255	3.3798	0.868571	3.89633	0.977143	1.98041	2.80653	2.34449	2.57817
10002251	47.989	Pre	Peri	N	4	LCIS	0		9.43809	60.7796	8690.62	7578.57	3.19915	2.76607	0.110523	0.195	0.06	0.0281462	0.662898	11.1692	40.1078	32.4653	129.495	3726.34	3.09815	400.939	747.596	1223.75	746.144	907.846		791	598	931	664	912	1.23641	0.8622	0.707965	0.965866	1.19848	0.893805	0.974916	1.01338	0.752508	0.650502	0.70903	1.21739	0.861439
10002252	71.874	Pre	Post	Y	5	Invasive	1		7.69109	36.2006	11924.5	11935.3	13.2568	4.54584	0.25497	0.11006	0.06	0.119492	0.98139	16.1305	50.3541	36.7918	110.566	5879.97	2.75271	453.067	380.419	2446.29	648.144	1418.04		1039	856	1445	1492	2318	1.90664	0.897016	1.14244	0.964389	1.14918	1.18094	1.00818	1.15537	0.866822	0.940421	0.977804	1.33061	0.729412
10002273	57.6822	BxN	Post	N	2	No evidence of disease	-1		25.5853	33.4839	2562.72	9072.48	17.6169	5.78933	0.166409	0.120916	0.06	0.103602	0.680767	6.13359	73.1597	31.2683	110.751	2891.06	2.58145	317.887	517.007	1358.89	445.423	560.777		663	778	532	671	2966	1.98643	1.08899	1.35143	0.992459	0.921569	1.1991	0.87018	1.31748	1.01671	1.88046	0.967866	1.46401	2.28383
10002276	42.9425	BxN	INA	Y	2	No evidence of disease	-1		8.56823	43.5076	3680.74	6369.56	12.341	2.72742	0.184759	0.0578841	0.046345	0.0326466	0.260791	10.6537	33.931	33.2403	88.3042	4583.27	1.88917	603.32	852.534	896.946	335.827	371.155		8062	7251	7920	8062	9271	1.16137	1.03808	1.04552	1.01315	1.07666	1.01302	1.22314	1.255	1.20563	1.22094	1.13419	1.18756	1.37588
10002277	47.0795	BxN	Post	Y	2	No evidence of disease	-1		5.53803	29.2238	3290.85	10442	5.83604	3.71286	0.246003	0.223201	0.06	0.17	1.73993	5.72974	44.7507	36.079	140.706	5292.37	2.51493	390.659	819.536	1038.08	1086.51	492.646		8833	8726	7035	6484	11050	1.34767	1.00374	1.54127	0.927431	0.787275	1.51647	0.699175	1.45531	0.875888	1.73562	1.14978	1.24696	2.53632
10002306	62.1041	Pre	Post	N	4	Benign	0		4.48953	61.9516	3796.94	6263.42	23.1017	14.4412	0.221639	100.172	0.06	0.0449682	0.9349	10.6898	21.2294	54.2871	101.625	5384.38	2.21541	822.155	922.768	2318.37	724.523	295.032		4453	4413	3673	3949	4023	0.910847	0.898271	1.10555	0.89625	1.07411	1.12396	1.0954	1.28507	0.960344	1.13483	1.08928	1.15522	1.2453
10002310	60.8767	Pre	Post	N	4	Benign	0		23.9083	25.4087	5425.8	11367.6	14.8802	3.93544	0.281946	82.0141	0.196817	0.284789	0.856875	51.1685	36.7526	42.4686	135.253	7006.49	8.56908	551.78	1014.75	2624.31	530.993	783.359		979	882	934	1206	1383	1.64658	0.88049	1.06742	0.99285	1.2666	1.23085	1.12132	1.25283	0.797052	0.887755	1.1576	1.25624	1.10171
10002324	48.5699	BxN	Post	Y	2	No evidence of disease	-1		25.5028	16.4743	3153.05	5772.23	13.0576	3.83037	0.250764	107.684	0.06	0.120435	0.557133	9.60279	30.8076	28.1664	88.7235	4589.49	1.56559	640.486	866.944	1033.76	594.411	782.739		26222	12509	17705	15233	21588	1.05564	1.09637	1.00278	1.00721	1.0736	0.940279	1.15365	1.32033	1.26429	1.29523	1.13766	1.1614	1.27636
10002345	55.663	Pre	Pre	N	2	Benign	0		5.1198	24.1464	2911.03	9499.83	7.38809	54.8484	0.191153	0.0577639	0.06	0.100125	0.320904	11.5263	27.2039	27.7158	89.2163	4784.53	2.06788	886.764	889.824	1166.72	248.179	1280.68		1537	1029	777	991	2020	1.60182	1.85686	4.1529	0.875732	1.42681	4.08133	0.976676	5.26628	0.820214	2.65112	3.11662	3.32264	5.91377
10002347	48.5014	Pre	Post	N	3	Benign	0		17.5449	14.7459	2825.61	10607.5	6.06015	2.95078	0.132807	0.0299509	0.06	0.0275689	0.830733	3.52363	24.0382	29.7482	116.046	3730.99	1.57257	688.881	610.929	1120.26	436.911	399.96		547	632	762	601	1041	0.994516	0.829982	1.05484	1.04022	1.13894	1.15722	1.02532	1.14873	0.768987	0.829114	0.928797	1.18513	0.925197
10002349	46.1781	Pre	Pre	Y	4	Benign	0		3.70565	31.2229	4632.1	11315.3	6.9085	3.45797	0.130108	0.138029	0.06	0.0897586	0.335224	6.03382	19.1927	23.1155	107.199	5182.11	1.26566	632.127	725.372	1142.14	434.096	305.791		17688	10317	13166	13690	14800	1.15875	1.05241	1.01962	1.03172	1.16226	1.06626	0.876418	1.09538	1.08617	1.27363	0.903751	1.06707	1.21426
10002355	52.2438	Pre	Post	N	4	Benign	0		13.2987	22.4256	5240.65	13248.7	15.0732	4.11989	0.19845	0.195	0.06	0.17	1.23064	88.7186	19.6395	40.7412	131.669	6412.13	3.24559	1469.79	989.214	1065.6	659.991	328.292		1673	1851	1681	1492	2754	1.26838	1.39629	3.25224	0.855947	1.20143	3.13688	1.02269	3.56294	0.93517	2.05078	2.2658	2.44787	3.5693
10002356	51.389	Pre	Post	N	4	Benign	0		6.94933	29.7676	12146.8	7090.93	6.65289	1.75376	0.257822	0.0359667	0.06	0.0783594	0.318326	17.1531	24.5002	45.8546	86.497	5443.97	3.75003	711.164	374.982	1085.73	352.855	349.745		1503	1180	1095	1210	2319	1.25482	1.06653	1.10379	1.0672	1.11178	1.17698	0.867797	1.14831	0.958475	0.995763	0.972881	1.15847	1.20091
10002358	47.611	Pre	Pre	N	4	Benign	0		13.5365	25.1787	1730.84	3103.77	16.9713	6.98318	0.494589	0.270121	0.26433	0.745711	3.7375	316.043	25.9376	34.265	96.5777	4416.93	3.81478	415.981	610.941	994.927	627.743	533.306		3286	2676	2639	3033	3407	1.08886	1.05021	1.12173	0.995435	1.13299	1.02678	1.08445	1.15247	1.05381	1.14723	0.96861	1.14462	1.37969
10002359	75.074	Pre	Post	Y	4	Benign	0		3.28531	22.0218	19763.5	8970.93	9.1838	20.0076	0.170335	0.0458602	0.06	0.179926	0.501934	9.35298	44.2093	35.1104	60.9853	6060.62	2.99117	762.437	520.286	1224.08	534.4	824.104		17645	16169	18293	20130	44653	1.18328	1.09957	1.12151	1.01751	1.1469	1.03978	1.25116	1.3109	1.24207	1.29297	1.22568	1.24343	1.39201
10002360	60.5014	Pre	Post	N	4	Benign	0		6.09572	17.9547	14664.9	6464.29	8.95741	5.49685	0.194862	0.195	0.06	0.045192	0.148259	10.676	10.4468	33.3049	93.8284	4555.17	2.15981	170.125	901.187	1604.29	353.542	329.965		1940	1607	1563	1265	1756	1.05979	0.949485	0.89433	1.0067	1.04021	1.02938	1.01058	1.05165	0.912881	0.95893	0.812072	1.11699	1.09597
10002480	56.5671	Pre	Post	N	5	Invasive	1		9.26637	33.4868	6886.4	15522.9	5.0742	4.19394	0.247617	146.265	0.0597849	0.190657	1.43075	14.996	29.1012	37.2265	130.61	4470.66	2.87176	486.057	942.947	1457.65	492.334	377.16		700	618	609	752	1088	1.00714	0.898571	1.58	0.862857	1.13857	1.61143	0.885113	2.03398	0.886731	1.32201	1.45631	1.74919	1.89491
10002483	68.1753	Pre	Post	Y	2	Prior Cancer	-1		3.51112	54.4556	3098.74	10095.3	7.79361	9.97464	0.347683	528.736	0.0162633	0.180702	0.908619	10.7756	27.8799	37.1653	126.532	4486.05	3.34356	498.933	778.455	1675.41	523.23	1218.93		1317	1142	1456	1143	1976	1.05239	1.11465	1.92483	1.05619	1.36674	1.81397	1.24781	1.99212	0.889667	1.00438	1.49124	1.4965	1.21978
10002490	51.9507	Pre	Post	Y	4	Benign	0		11.3495	11.8151	8790.36	14026.8	7.36	4.08112	0.243419	163.666	0.0466444	0.14729	0.899577	16.7332	15.706	40.8153	196.464	5693.08	2.56315	893.112	1399.88	3089.09	1231.85	795.953		1379	1436	1420	1201	2817	1.48296	1.63814	3.98622	0.874547	1.52792	3.49746	1.09749	4.07382	0.796657	2.16226	2.93245	2.73955	3.59718
10002491	39.3068	Pre	Pre	N	4	Benign	0		5.44566	40.0377	6363.87	10557	6.16636	1.60225	0.121083	74.9089	0.06	0.0522794	0.532475	19.2904	14.5077	38.1246	120.365	3988.04	0.827689	543.462	855.66	2278.56	490.915	413.828		3260	2848	2053	2358	3940	1.10675	1.07025	1.09233	0.991411	1.14294	0.994172	1.125	1.25246	1.08919	1.24192	1.08743	1.17416	1.26741
10002492	64.1589	Pre	Post	N	4	Benign	0		4.71283	11.6586	6737.26	11196.6	5.23562	9.84522	0.12909	90.3848	0.060636	0.111286	0.504465	11.5128	9.04016	41.3031	131.868	4535.87	1.32854	814.331	848.922	2121.69	817.95	829.608		4376	5385	6711	7919	7263	2.12911	0.908364	1.03382	1.02811	1.12317	1.07907	0.958589	1.01987	0.981616	1.10882	0.910306	1.265	0.729847
10002497	42.2603	Pre	Pre	N	4	Benign	0		2.61625	44.0505	1949.18	9509.32	10.365	16.7493	0.443144	180.526	0.0352244	0.256897	0.676861	12.4019	22.1378	23.3019	157.378	6304.87	2.3107	164.598	1058.67	2230.47	386.214	609.328		2601	2501	1548	2019	4731	1.48789	1.5544	4.47674	0.785467	1.15879	4.0669	0.90004	4.83247	0.684126	2.42263	2.85646	3.10716	6.30168
10002499	43.2055	Pre	Post	N	4	Benign	0		3.30288	434.391	5901.15	7595.63	5.6169	3.65852	0.314045	75.9936	0.0425107	0.131087	6.25499	13.3857	45.775	24.1165	223.277	5182.55	3.46219	1271.49	601.091	4158.2	624.544	735.102		1500	1400	1189	7616	1368	0.860667	0.794667	0.752	0.908	1.04867	0.852667	1.03429	0.784286	0.710714	0.687857	0.694286	0.958571	0.772077
10002502	56.0685	Pre	Post	N	4	Benign	0		19.289	13.5144	9337.5	8170.27	2.52331	14.3517	0.174214	59.9776	0.0938343	0.0700481	1.16885	24.923	21.6371	48.7919	97.092	5623.17	5.96965	1257.09	1311.63	1377.45	445.162	722.243		709	609	429	425	1058	1.61213	2.10296	5.22708	0.868829	1.62059	4.88152	0.977011	5.22824	0.906404	2.89819	3.46634	3.79475	6.47319
10003368	57.5315	BxN	Post	N	2	Benign	0				6157.09	7704.86	10.1235	4.85525					1.04274	44.7496	9.90832				11.027	591.072	425.609	1163.83		898.395		13586	11348	9339	9256	26393	1.02797	0.854483	1.29354	0.843295	0.810908	1.27712	0.716955	1.47242	0.771766	1.06089	0.972242	1.06168	1.70693
10003373	46.8	Pre	Pre	N	5	Invasive + in situ	1				3031.09	9046.79	8.06704	4.19821					0.509161	12.5069	9.401				1.74829	897.625	680.286	1867.66		413.596		2253	2240	2228	2310	3538	0.978251	0.969818	1.21394	0.956946	1.0759	1.34265	0.954911	1.39732	0.861161	1.02902	1.0692	1.12411	1.29578
10003375	80.8356	Pre	Post	N	5	Invasive + in situ	1				4998.65	4731.53	15.2485	3.4946					0.78004	40.7402	10.1914				2.37648	946.426	451.705	1436.17		422.732		1819	1843	1913	2132	4515	1.22375	0.994502	1.06157	1.03024	1.17867	1.14788	1.10255	1.24905	1.01628	1.01302	1.02008	1.14921	1.31208
10003376	57.2795	Pre	Post	N	5	Invasive + in situ	1				6021.19	7184.89	17.9021	5.93729					0.428277	9.68265	13.9094				2.31839	342.598	751.674	1342.98		1210.86		2053	1426	1109	1055	2153	1.25913	1.0302	2.48125	0.783731	0.942036	2.75889	0.973352	2.99439	0.721599	1.67742	1.95372	2.13324	3.43913
10003378	87.9479	Pre	Post	N	5	Invasive + in situ	1				8418.68	10713.7	10.288	6.02634					1.09845	38.0481	13.2527				3.06854	496.276	532.044	1386.45		346.346		2086	1846	2072	10750	3997	0.676894	0.520614	0.598754	0.762704	0.762224	0.724353	1.03629	0.785482	0.866197	0.596425	0.607801	0.865655	0.715251
10003379	70.0137	Pre	Post	Y	4	Invasive + in situ	1				11300.4	9282.85	9.39474	4.80423					0.431693	10.6206	34.3891				2.87928	462.145	560.741	1209.39		194.621		1116	1168	581	1104	2405	1.09409	0.985663	1.71057	0.841398	1.03315	1.74642	0.839041	2.0137	0.876712	1.45377	1.4375	1.58305	1.99139
10003380	52.0493	Pre	Post	N	5	Invasive + in situ	1				2685.63	9174.9	8.00499	12.2833					1.31551	15.4674	9.541				2.46427	590.497	601.604	1067.52		669.992		2063	2163	2343	2469	2873	1.19098	1.18032	1.84198	0.877848	1.15221	1.75715	1.03514	1.64586	0.876098	1.10079	1.26399	1.33195	1.38028
10003381	67.9452	Pre	Post	N	4	Invasive + in situ	1				5853.75	10398.3	4.25414	6.86811					1.1723	23.8057	7.58818				1.44992	818.519	1274.76	889.597		244.522		923	976	616	677	809	0.939328	0.871073	1.22969	0.972914	1.32394	1.39653	0.992828	1.50615	0.675205	0.839139	1.01332	1.41598	1.59253
10003382	53.4301	Pre	Post	Y	5	Invasive + in situ	1				5115.33	8866.4	16.201	3.59163					1.03372	9.86039	11.4733				2.40775	624.719	1040.73	1150.11		560.823		801	674	1207	942	2954	0.866417	0.764045	0.937578	1.06742	1.28589	1.04994	1.31157	1.32641	1.00445	0.85905	0.94362	1.20623	0.765534
10003383	58.4575	Pre	Post	N	5	Invasive + in situ	1				4269.71	8484.6	6.25486	7.87476					1.42399	11.583	8.09935				1.80986	579.616	848.882	1971.66		1763.54		23260	21725	26379	25745	40392	1.27416	1.08173	1.30099	0.988263	1.04428	1.22524	0.992451	1.46638	1.0609	1.30113	1.17694	1.25993	1.30949
10003387	52.9178	Pre	Post	Y	4	Benign	0				10970.6	9617.61	5.63581	6.22745					2.79587	12.0885	14.7657				2.56605	294.629	822.23	1127.06		458.541		4534	3135	8858	5576	13003	0.601235	0.536833	0.631231	0.672916	1.50044	0.521173	2.74163	1.20797	1.82297	0.701116	1.11834	1.23349	0.420524
10003388	47.8274	Pre	Pre	Y	3	Benign	0				4943.32	8727.59	10.4946	7.02074					0.65064	10.5736	11.488				1.48046	499.002	745.68	1025.88		259.719		13740	10554	10493	13505	16599	1.11557	1.08741	1.09316	1.07307	1.15247	1.02882	1.21831	1.28245	1.14459	1.33684	1.12517	1.15226	1.35004
10000965B	40.8027	Pre	Pre	Y	4	Invasive + in situ	1		11.2426	32.712	4174.54	12426.9	3.76744	3.53651	0.0771947	0.195	0.06	0.0245631	0.857441	5.68781	26.1217	22.2219	113.848	3871.95	2.51376	554.292	597.714	702.045	451.242	711.619		4434	5713	2385	3302	5503	1.86716	1.02684	1.33153	1.08345	0.762968	1.15426	0.508664	0.988097	0.939261	1.79345	0.900928	1.08594	2.57987
[truncated: 19 more columns]
